# Supplementary material for: Poly[[aqua­(μ2-oxalato)(μ2-2-oxido­pyridinium-3-carboxylato)dysprosium(III)] monohydrate]
Source: Acta Crystallogr Sect E Struct Rep Online. 2009 Jan 10;65(Pt 2):m177–8. doi: 10.1107/S1600536809000580 (PMC2968133; doi:10.1107/S1600536809000580)
Supplement: Supplementary file 1 [file e-65-0m177-sup1.cif]

##############################################################################
###                                                                        ###
###        Electronic paper (Acta Crystallographica Section E)             ###
###                                                                        ###
##############################################################################
#                                                                            #
# This CIF contains the data in a paper accepted for publication in Acta     #
# Crystallographica Section E. It conforms to the requirements of Notes      #
# for Authors for Section E, and has been peer reviewed under the auspices   #
# of the IUCr Commission on Journals.                                        #
#                                                                            #
# Full details of the Crystallographic Information File format               #
# are given in the paper "The Crystallographic Information File (CIF):       #
# a New Standard Archive File for Crystallography" by S. R. Hall, F. H.      #
# Allen and I. D. Brown [Acta Cryst. (1991), A47, 655-685].                  #
#                                                                            #
# The current version of the core CIF dictionary is obtainable from          #
# ftp://ftp.iucr.org/pub/cif_core.dic. The current version number is 2.4.    #
#                                                                            #
# Software is freely available for graphical display of the structure(s) in  #
# this CIF.  For information consult the CIF home page http://www.iucr.org/  #
# cif/home.html                                                              #
#                                                                            #
# This file may be used for bona fide research purposes within the           #
# scientific community so long as proper attribution is given to the journal # 
# article from which it was obtained.                                        #
#                                                                            #
##############################################################################
                                             
data_I
_audit_creation_method     SHELXL-97
_chemical_name_systematic
;
Poly[[aqua(\m~2~-oxalato)(\m~2~-2-oxidopyridinium-3-
carboxylato)dysprosium(III)] monohydrate]
;
_chemical_name_common     ?
_chemical_formula_moiety     'C8 H6 Dy N O8, H2 O'
_chemical_formula_sum     'C8 H8 Dy N O9'
_chemical_formula_iupac     '[Dy (C6 H4 N O3) (C2 O4) (H2 O)], H2 O'
_chemical_formula_weight     424.65
_chemical_melting_point     ?
_symmetry_cell_setting     'Triclinic'
_symmetry_space_group_name_H-M     'P -1'
_symmetry_space_group_name_Hall     '-P 1'
loop_
    _symmetry_equiv_pos_as_xyz
    'x, y, z'
    '-x, -y, -z'
_cell_length_a     6.5359(15)
_cell_length_b     9.561(2)
_cell_length_c     9.734(2)
_cell_angle_alpha     71.906(2)
_cell_angle_beta     78.800(3)
_cell_angle_gamma     80.305(2)
_cell_volume     563.4(2)
_cell_formula_units_Z     2
_cell_measurement_reflns_used     6377
_cell_measurement_theta_min     1.66
_cell_measurement_theta_max     28.00
_cell_measurement_temperature     296(2)
_exptl_crystal_description     block
_exptl_crystal_colour     colourless
_exptl_crystal_size_max     0.17
_exptl_crystal_size_mid     0.16
_exptl_crystal_size_min     0.14
_exptl_crystal_density_diffrn     2.503
_exptl_crystal_density_meas     ?
_exptl_crystal_density_method     'not measured'
_exptl_crystal_F_000     402
_exptl_absorpt_coefficient_mu     6.678
_exptl_absorpt_correction_type     multi-scan
_exptl_absorpt_process_details     '(APEX2; Bruker, 2004)'
_exptl_absorpt_correction_T_min     0.3965
_exptl_absorpt_correction_T_max     0.4549
_exptl_special_details
;
;
_diffrn_ambient_temperature     296(2)
_diffrn_radiation_type     MoK\a
_diffrn_radiation_wavelength     0.71073
_diffrn_radiation_source     'fine-focus sealed tube'
_diffrn_radiation_monochromator     graphite
_diffrn_measurement_device_type     'Bruker APEXII area-detector'
_diffrn_measurement_method     '\f and \w'
_diffrn_detector_area_resol_mean     ?
_diffrn_reflns_number     2926
_diffrn_reflns_av_R_equivalents     0.0211
_diffrn_reflns_av_sigmaI/netI     0.0393
_diffrn_reflns_theta_min     2.23
_diffrn_reflns_theta_max     25.20
_diffrn_reflns_theta_full     25.20
_diffrn_measured_fraction_theta_max     0.984
_diffrn_measured_fraction_theta_full     0.984
_diffrn_reflns_limit_h_min     -7
_diffrn_reflns_limit_h_max     7
_diffrn_reflns_limit_k_min     -11
_diffrn_reflns_limit_k_max     9
_diffrn_reflns_limit_l_min     -11
_diffrn_reflns_limit_l_max     7
_diffrn_standards_number     0
_diffrn_standards_interval_count     ?
_diffrn_standards_interval_time     ?
_diffrn_standards_decay_%     ?
_refine_special_details
;
Refinement of <i>F</i>^2^ against ALL reflections. The weighted <i>R</i>-factor
<i>wR</i> and goodness of fit <i>S</i> are based on <i>F</i>^2^, conventional
<i>R</i>-factors <i>R</i> are based on <i>F</i>, with <i>F</i> set to zero for
negative <i>F</i>^2^. The threshold expression of <i>F</i>^2^ >
\s(<i>F</i>^2^) is used only for calculating <i>R</i>-factors(gt) <i>etc</i>.
and is not relevant to the choice of reflections for refinement.
<i>R</i>-factors based on <i>F</i>^2^ are statistically about twice as large
as those based on <i>F</i>, and <i>R</i>- factors based on ALL data will be
even larger.
;
_reflns_number_total     2003
_reflns_number_gt     1888
_reflns_threshold_expression     I>2\s(I)
_refine_ls_structure_factor_coef     Fsqd
_refine_ls_matrix_type     full
_refine_ls_R_factor_all     0.0324
_refine_ls_R_factor_gt     0.0302
_refine_ls_wR_factor_gt     0.0762
_refine_ls_wR_factor_ref     0.0771
_refine_ls_goodness_of_fit_ref     1.088
_refine_ls_restrained_S_all     1.088
_refine_ls_number_reflns     2003
_refine_ls_number_parameters     172
_refine_ls_number_restraints     0
_refine_ls_hydrogen_treatment     constr
_refine_ls_weighting_scheme     calc
_refine_ls_weighting_details
         'calc w=1/[\s^2^(Fo^2^)+(0.0379P)^2^+2.6561P] where P=(Fo^2^+2Fc^2^)/3'
_atom_sites_solution_hydrogens     geom
_atom_sites_solution_primary     direct
_atom_sites_solution_secondary     difmap
_refine_ls_shift/su_max     0.001
_refine_ls_shift/su_mean     0.000
_refine_diff_density_max     2.290
_refine_diff_density_min     -1.547
_refine_ls_extinction_method     none
_refine_ls_extinction_coef     ?
loop_
    _atom_type_symbol
    _atom_type_description
    _atom_type_scat_dispersion_real
    _atom_type_scat_dispersion_imag
    _atom_type_scat_source
    'C' 'C' 0.0033 0.0016
                         'International Tables Vol C Tables 4.2.6.8 and 6.1.1.4'
    'H' 'H' 0.0000 0.0000
                         'International Tables Vol C Tables 4.2.6.8 and 6.1.1.4'
    'N' 'N' 0.0061 0.0033
                         'International Tables Vol C Tables 4.2.6.8 and 6.1.1.4'
    'O' 'O' 0.0106 0.0060
                         'International Tables Vol C Tables 4.2.6.8 and 6.1.1.4'
    'Dy' 'Dy' -0.1892 4.4098
                         'International Tables Vol C Tables 4.2.6.8 and 6.1.1.4'
_computing_data_collection     'APEX2 (Bruker, 2004)'
_computing_cell_refinement     'SAINT (Bruker, 2004)'
_computing_data_reduction     'SAINT (Bruker, 2004)'
_computing_structure_solution     'SHELXS97 (Sheldrick, 2008)'
_computing_structure_refinement     'SHELXL97 (Sheldrick, 2008)'
_computing_molecular_graphics
                     'ORTEPIII (Burnett & Johnson, 1996) and PLATON (Spek, 2003'
_computing_publication_material     'SHELXL97 (Sheldrick, 2008)'
loop_
    _atom_site_type_symbol
    _atom_site_label
    _atom_site_fract_x
    _atom_site_fract_y
    _atom_site_fract_z
    _atom_site_U_iso_or_equiv
    _atom_site_adp_type
    _atom_site_calc_flag
    _atom_site_refinement_flags
    _atom_site_occupancy
    _atom_site_disorder_assembly
    _atom_site_disorder_group
    Dy Dy1 0.59123(5) 0.79001(3) 0.80042(3) 0.01511(12) Uani d . 1 . .
    O O4 0.3353(7) 0.8866(5) 0.6354(5) 0.0200(10) Uani d . 1 . .
    O O1 0.7142(8) 0.5573(5) 0.9516(5) 0.0228(10) Uani d . 1 . .
    O O7 0.5714(9) 0.9762(6) 1.1684(5) 0.0332(13) Uani d . 1 . .
    C C6 0.7318(12) 0.4932(8) 0.6786(8) 0.0255(15) Uani d . 1 . .
    O O3 0.6553(9) 0.6282(5) 0.6621(5) 0.0276(11) Uani d . 1 . .
    C C8 0.5595(11) 0.9416(7) 1.0579(7) 0.0205(14) Uani d . 1 . .
    O O6 0.6333(8) 0.8228(5) 1.0278(5) 0.0278(11) Uani d . 1 . .
    C C7 0.3857(10) 0.9806(7) 0.5168(7) 0.0162(13) Uani d . 1 . .
    O O5 0.2701(8) 1.0470(5) 0.4234(5) 0.0243(11) Uani d . 1 . .
    C C1 0.7310(10) 0.4252(8) 0.9513(7) 0.0204(14) Uani d . 1 . .
    N N1 0.7737(11) 0.4446(7) 0.5575(7) 0.0350(15) Uani d . 1 . .
    H H1 0.7413 0.5052 0.4768 0.042 Uiso calc R 1 . .
    C C2 0.7787(11) 0.3863(7) 0.8109(7) 0.0222(14) Uani d . 1 . .
    C C3 0.8671(14) 0.2456(9) 0.8087(9) 0.0353(18) Uani d . 1 . .
    H H3 0.8970 0.1760 0.8954 0.042 Uiso calc R 1 . .
    C C5 0.8633(15) 0.3065(10) 0.5567(10) 0.044(2) Uani d . 1 . .
    H H5 0.8909 0.2816 0.4693 0.053 Uiso calc R 1 . .
    C C4 0.9127(16) 0.2052(10) 0.6788(10) 0.051(3) Uani d . 1 . .
    H H4 0.9756 0.1107 0.6775 0.061 Uiso calc R 1 . .
    O O2 0.7138(8) 0.3183(5) 1.0690(5) 0.0232(10) Uani d . 1 . .
    O O1W 0.9535(9) 0.7979(7) 0.7825(6) 0.0398(14) Uani d . 1 . .
    H H1W 1.0327 0.7410 0.8417 0.060 Uiso d R 1 . .
    H H2W 1.0234 0.8615 0.7177 0.060 Uiso d R 1 . .
    O O2W 0.7275(12) 0.5642(8) 0.2640(7) 0.0591(19) Uani d . 1 . .
    H H3W 0.6854 0.6442 0.2877 0.089 Uiso d R 1 . .
    H H4W 0.7313 0.5812 0.1725 0.089 Uiso d R 1 . .
loop_
    _atom_site_aniso_label
    _atom_site_aniso_U_11
    _atom_site_aniso_U_22
    _atom_site_aniso_U_33
    _atom_site_aniso_U_12
    _atom_site_aniso_U_13
    _atom_site_aniso_U_23
    Dy1 0.01446(19) 0.01602(18) 0.01286(17) -0.00079(12) -0.00214(11)
                                                                    -0.00175(12)
    O4 0.018(3) 0.023(2) 0.015(2) -0.007(2) -0.0030(18) 0.0031(18)
    O1 0.029(3) 0.020(2) 0.017(2) -0.001(2) -0.0044(19) -0.0022(19)
    O7 0.046(4) 0.029(3) 0.027(3) 0.009(2) -0.018(2) -0.011(2)
    C6 0.027(4) 0.026(4) 0.024(4) -0.006(3) 0.000(3) -0.009(3)
    O3 0.038(3) 0.025(3) 0.019(2) 0.003(2) -0.007(2) -0.008(2)
    C8 0.018(4) 0.019(3) 0.022(3) 0.000(3) -0.002(3) -0.004(3)
    O6 0.035(3) 0.023(3) 0.026(3) 0.008(2) -0.013(2) -0.009(2)
    C7 0.012(4) 0.016(3) 0.018(3) 0.002(3) 0.000(2) -0.004(3)
    O5 0.019(3) 0.027(3) 0.021(2) -0.006(2) -0.0065(19) 0.005(2)
    C1 0.008(3) 0.027(4) 0.022(3) -0.006(3) -0.001(2) 0.000(3)
    N1 0.041(4) 0.037(4) 0.028(3) -0.004(3) 0.001(3) -0.015(3)
    C2 0.016(4) 0.022(3) 0.027(4) -0.003(3) 0.001(3) -0.007(3)
    C3 0.036(5) 0.029(4) 0.038(4) -0.006(4) 0.003(4) -0.009(3)
    C5 0.048(6) 0.049(5) 0.041(5) -0.006(4) 0.006(4) -0.029(4)
    C4 0.063(7) 0.034(5) 0.053(6) -0.001(5) 0.009(5) -0.021(4)
    O2 0.019(3) 0.021(2) 0.022(2) -0.001(2) -0.0043(19) 0.0049(19)
    O1W 0.022(3) 0.054(4) 0.029(3) -0.010(3) -0.009(2) 0.015(3)
    O2W 0.067(5) 0.070(5) 0.039(4) -0.019(4) -0.015(3) -0.004(3)
_geom_special_details
;
 All esds (except the esd in the dihedral angle between two l.s. planes)
 are estimated using the full covariance matrix.  The cell esds are taken
 into account individually in the estimation of esds in distances, angles
 and torsion angles; correlations between esds in cell parameters are only
 used when they are defined by crystal symmetry.  An approximate (isotropic)
 treatment of cell esds is used for estimating esds involving l.s. planes.
;
loop_
    _geom_bond_atom_site_label_1
    _geom_bond_atom_site_label_2
    _geom_bond_site_symmetry_2
    _geom_bond_distance
    _geom_bond_publ_flag
    Dy1 O3 . 2.289(5) ?
    Dy1 O1W . 2.352(5) ?
    Dy1 O2 2_667 2.357(5) ?
    Dy1 O1 . 2.364(4) ?
    Dy1 O5 2_676 2.366(4) ?
    Dy1 O7 2_677 2.391(5) ?
    Dy1 O6 . 2.402(5) ?
    Dy1 O4 . 2.415(4) ?
    O4 C7 . 1.247(8) ?
    O1 C1 . 1.250(8) ?
    O7 C8 . 1.239(8) ?
    C6 O3 . 1.275(9) ?
    C6 N1 . 1.361(9) ?
    C6 C2 . 1.424(10) ?
    C8 O6 . 1.255(8) ?
    C8 C8 2_677 1.547(13) ?
    C7 O5 . 1.244(8) ?
    C7 C7 2_676 1.549(12) ?
    C1 O2 . 1.277(8) ?
    C1 C2 . 1.488(9) ?
    N1 C5 . 1.353(11) ?
    N1 H1 . 0.8600 ?
    C2 C3 . 1.377(11) ?
    C3 C4 . 1.398(12) ?
    C3 H3 . 0.9300 ?
    C5 C4 . 1.336(13) ?
    C5 H5 . 0.9300 ?
    C4 H4 . 0.9300 ?
    O1W H1W . 0.8500 ?
    O1W H2W . 0.8490 ?
    O2W H3W . 0.8534 ?
    O2W H4W . 0.8503 ?
loop_
    _geom_angle_atom_site_label_1
    _geom_angle_atom_site_label_2
    _geom_angle_atom_site_label_3
    _geom_angle_site_symmetry_1
    _geom_angle_site_symmetry_3
    _geom_angle
    _geom_angle_publ_flag
    O3 Dy1 O1W . . 90.9(2) ?
    O3 Dy1 O2 . 2_667 90.55(18) ?
    O1W Dy1 O2 . 2_667 148.35(17) ?
    O3 Dy1 O1 . . 73.20(16) ?
    O1W Dy1 O1 . . 75.35(18) ?
    O2 Dy1 O1 2_667 . 74.84(16) ?
    O3 Dy1 O5 . 2_676 81.96(17) ?
    O1W Dy1 O5 . 2_676 67.74(17) ?
    O2 Dy1 O5 2_667 2_676 143.60(16) ?
    O1 Dy1 O5 . 2_676 134.77(17) ?
    O3 Dy1 O7 . 2_677 148.30(17) ?
    O1W Dy1 O7 . 2_677 105.1(2) ?
    O2 Dy1 O7 2_667 2_677 89.70(19) ?
    O1 Dy1 O7 . 2_677 136.90(16) ?
    O5 Dy1 O7 2_676 2_677 79.21(18) ?
    O3 Dy1 O6 . . 144.68(17) ?
    O1W Dy1 O6 . . 75.02(19) ?
    O2 Dy1 O6 2_667 . 85.84(17) ?
    O1 Dy1 O6 . . 71.95(16) ?
    O5 Dy1 O6 2_676 . 119.90(17) ?
    O7 Dy1 O6 2_677 . 66.91(16) ?
    O3 Dy1 O4 . . 77.17(17) ?
    O1W Dy1 O4 . . 135.23(16) ?
    O2 Dy1 O4 2_667 . 75.68(15) ?
    O1 Dy1 O4 . . 137.50(15) ?
    O5 Dy1 O4 2_676 . 67.92(15) ?
    O7 Dy1 O4 2_677 . 72.20(16) ?
    O6 Dy1 O4 . . 134.95(16) ?
    C7 O4 Dy1 . . 118.2(4) ?
    C1 O1 Dy1 . . 136.4(4) ?
    C8 O7 Dy1 . 2_677 120.8(4) ?
    O3 C6 N1 . . 117.2(6) ?
    O3 C6 C2 . . 127.0(6) ?
    N1 C6 C2 . . 115.8(7) ?
    C6 O3 Dy1 . . 136.4(4) ?
    O7 C8 O6 . . 127.9(6) ?
    O7 C8 C8 . 2_677 116.5(7) ?
    O6 C8 C8 . 2_677 115.6(7) ?
    C8 O6 Dy1 . . 120.2(4) ?
    O5 C7 O4 . . 126.4(6) ?
    O5 C7 C7 . 2_676 116.8(7) ?
    O4 C7 C7 . 2_676 116.8(7) ?
    C7 O5 Dy1 . 2_676 120.1(4) ?
    O1 C1 O2 . . 122.5(6) ?
    O1 C1 C2 . . 120.4(6) ?
    O2 C1 C2 . . 117.1(6) ?
    C5 N1 C6 . . 123.9(7) ?
    C5 N1 H1 . . 118.0 ?
    C6 N1 H1 . . 118.0 ?
    C3 C2 C6 . . 119.6(7) ?
    C3 C2 C1 . . 119.9(7) ?
    C6 C2 C1 . . 120.5(6) ?
    C2 C3 C4 . . 121.4(8) ?
    C2 C3 H3 . . 119.3 ?
    C4 C3 H3 . . 119.3 ?
    C4 C5 N1 . . 121.4(8) ?
    C4 C5 H5 . . 119.3 ?
    N1 C5 H5 . . 119.3 ?
    C5 C4 C3 . . 117.9(8) ?
    C5 C4 H4 . . 121.0 ?
    C3 C4 H4 . . 121.0 ?
    C1 O2 Dy1 . 2_667 128.1(4) ?
    Dy1 O1W H1W . . 125.7 ?
    Dy1 O1W H2W . . 124.6 ?
    H1W O1W H2W . . 109.7 ?
    H3W O2W H4W . . 109.6 ?
loop_
    _geom_hbond_atom_site_label_D
    _geom_hbond_atom_site_label_H
    _geom_hbond_atom_site_label_A
    _geom_hbond_site_symmetry_A
    _geom_hbond_distance_DH
    _geom_hbond_distance_HA
    _geom_hbond_distance_DA
    _geom_hbond_angle_DHA
    N1 H1 O2W . 0.86 1.99 2.785(9) 153.9
    O1W H1W O2 2_767 0.85 1.94 2.732(7) 154.8
    O1W H2W O4 1_655 0.85 2.07 2.751(7) 137.4
    O2W H4W O1 1_554 0.85 2.26 3.080(8) 162.9
    O2W H4W O6 1_554 0.85 2.36 2.878(8) 119.9
data_global
_journal_date_recd_electronic     2008-12-20
_journal_date_accepted     2009-01-07
_journal_name_full     'Acta Crystallographica, Section E'
_journal_year     2009
_journal_volume     65
_journal_issue      2
_journal_page_first     m177
_journal_page_last     m178
_journal_paper_category     QM
_journal_coeditor_code     DN2421
_publ_contact_author_name     'Rong-Hua, Zeng'
_publ_contact_author_address
;
School of Chemistry and Environment
South China Normal University
Guangzhou 510006
People's Republic of China
;
_publ_contact_author_email     zrh321@yahoo.com.cn
_publ_contact_author_fax     ?
_publ_contact_author_phone     ?
_publ_section_title
;
Poly[[aqua(\m~2~-oxalato)(\m~2~-2-oxidopyridinium-3-\
carboxylato)dysprosium(III)] monohydrate]
;
loop_
    _publ_author_name
    _publ_author_footnote
    _publ_author_address
    'Chun-De Huang' .
;
School of Chemistry and the Environment
South China Normal University
Guangzhou 510006
People's Republic of China
;
    'Jie-Xuan Huang' .
;
School of Chemistry and the Environment
South China Normal University
Guangzhou 510006
People's Republic of China
;
    'Yi-Yi Wu' .
;
School of Chemistry and the Environment
South China Normal University
Guangzhou 510006
People's Republic of China
;
    'Ying-Yang Lian' .
;
School of Chemistry and the Environment
South China Normal University
Guangzhou 510006
People's Republic of China
;
    'Rong-Hua Zeng' .
;
School of Chemistry and the Environment
South China Normal University
Guangzhou 510006
People's Republic of China
and
South China Normal University
Key Lab of Technology on Electrochemical Energy Storage and Power Generation
in Guangdong Universities
Guangzhou 510006
People's Republic of China
;
