# Supplementary material for: Poly[[aqua­(μ2-oxalato)(μ2-2-oxido­pyridinium-3-carboxylato)dysprosium(III)] monohydrate]
Source: Acta Crystallogr Sect E Struct Rep Online. 2009 Jan 10;65(Pt 2):m177–8. doi: 10.1107/S1600536809000580 (PMC2968133; doi:10.1107/S1600536809000580)
Supplement: Supplementary file 2 [file e-65-0m177-Isup2.hkl]

# 
# h,k,l, Fc-squared, Fo-squared, sigma(Fo-squared) and status flag 
# 
data_I
_shelx_title ' 081121t21_0m1 in P-1' 
_shelx_refln_list_code          4 
_shelx_F_calc_maximum      205.42 
_exptl_crystal_F_000       402.00 
_reflns_d_resolution_high  0.8347 
 
loop_ 
 _symmetry_equiv_pos_as_xyz 
 'x, y, z' 
 '-x, -y, -z' 
 
_cell_length_a     6.5359 
_cell_length_b     9.5608 
_cell_length_c     9.7341 
_cell_angle_alpha  71.906 
_cell_angle_beta   78.800 
_cell_angle_gamma  80.305 
 
_shelx_F_squared_multiplier     1.000 
 
loop_ 
 _refln_index_h 
 _refln_index_k 
 _refln_index_l 
 _refln_F_squared_calc 
 _refln_F_squared_meas 
 _refln_F_squared_sigma 
 _refln_observed_status 
   1   0   0    16211.23    17334.65    322.22 o 
   2   0   0      255.19      311.80     41.14 o 
   3   0   0     2852.23     3508.59    154.93 o 
   4   0   0     2271.22     2778.65    140.85 o 
   5   0   0     3427.68     3907.99    187.67 o 
   6   0   0     4523.95     4850.54    228.46 o 
   7   0   0     1431.80     1418.61    118.54 o 
  -7   1   0      692.74      644.27     95.31 o 
  -6   1   0      138.22      144.02     56.81 o 
  -5   1   0     2286.58     2755.90    160.17 o 
  -4   1   0     8591.68     9111.20    353.82 o 
  -3   1   0    11136.31    11600.36    415.11 o 
  -2   1   0     3440.08     3117.02    120.61 o 
  -1   1   0       11.70       26.31      9.99 o 
   0   1   0      275.48      383.73     35.91 o 
   1   1   0     8787.10     9180.93    202.74 o 
   2   1   0    42197.04    42697.45    633.72 o 
   3   1   0     9753.13    10297.76    908.45 o 
   4   1   0      471.12      527.80     53.64 o 
   5   1   0       17.30       47.21     32.61 o 
   6   1   0     1403.32     1824.48    121.58 o 
   7   1   0     1598.89     1807.14    131.92 o 
  -7   2   0     1852.06     2180.14    161.71 o 
  -6   2   0     2061.83     2095.04    152.20 o 
  -5   2   0      918.60     1143.77    121.18 o 
  -4   2   0      539.83      650.30     89.06 o 
  -3   2   0      990.87      917.78     60.28 o 
  -2   2   0    10542.23    12265.84    386.68 o 
  -1   2   0     5816.57     6676.29    210.63 o 
   0   2   0     5287.45     5710.35    144.00 o 
   1   2   0       92.38      111.40      6.49 o 
   2   2   0     1754.53     1727.71     34.36 o 
   3   2   0     2327.63     2402.11     49.27 o 
   4   2   0    12560.00    14088.28    284.76 o 
   5   2   0     6794.81     8280.15    313.69 o 
   6   2   0      933.96     1143.03     93.94 o 
   7   2   0        1.45       22.88     41.32 o 
  -7   3   0      103.07      172.27     71.50 o 
  -6   3   0       80.53       47.17     63.14 o 
  -5   3   0     2650.34     2998.43    194.97 o 
  -4   3   0     5461.31     6563.74    301.85 o 
  -3   3   0     5713.71     6669.52    236.82 o 
  -2   3   0     1117.67     1221.30     61.03 o 
  -1   3   0      221.46      248.74     21.16 o 
   0   3   0     5499.11     5217.50     82.34 o 
   1   3   0     4055.51     3923.00     63.94 o 
   2   3   0     8821.38     8716.24    137.23 o 
   3   3   0     1973.56     1903.85     41.10 o 
   4   3   0      166.57      190.68     14.75 o 
   5   3   0      894.13      977.67     79.60 o 
   6   3   0     3975.81     4222.64    203.73 o 
   7   3   0     1785.19     2072.07    140.14 o 
  -6   4   0     2421.76     2556.57    193.03 o 
  -5   4   0      759.68      681.23    113.17 o 
  -4   4   0       39.27       47.21     28.34 o 
  -3   4   0     5262.87     6092.17    220.58 o 
  -2   4   0    11570.29    12374.96    392.36 o 
  -1   4   0     8552.18     9682.69    304.01 o 
   0   4   0     3691.13     3598.93     60.58 o 
   1   4   0      424.41      387.55     11.41 o 
   2   4   0     2381.74     2298.42     43.49 o 
   3   4   0     4491.40     4497.58     93.37 o 
   4   4   0     3037.59     3026.06     63.25 o 
   5   4   0     1564.46     1541.26     62.44 o 
   6   4   0      432.45      525.91     72.69 o 
   7   4   0        9.81       15.40     35.25 o 
  -6   5   0     2653.27     3162.21    219.66 o 
  -5   5   0     5438.67     6477.71    321.83 o 
  -4   5   0     3314.50     3452.31    155.28 o 
  -3   5   0      779.52      834.53     58.39 o 
  -2   5   0       91.71      128.22     24.33 o 
  -1   5   0     2312.96     2620.24     97.73 o 
   0   5   0    11331.25    11308.68    222.81 o 
   1   5   0     9477.35     9272.77    145.56 o 
   2   5   0     5361.51     5480.77     91.40 o 
   3   5   0        2.02        8.74      5.36 o 
   4   5   0     1062.63     1046.56     31.42 o 
   5   5   0     2226.81     2311.77     57.90 o 
   6   5   0     2399.26     2451.45    145.07 o 
   7   5   0      845.21      929.31    103.45 o 
  -5   6   0      225.90      211.29     79.55 o 
  -4   6   0     1990.13     2070.58    111.63 o 
  -3   6   0     5400.45     5479.98    206.76 o 
  -2   6   0     5468.11     5665.33    134.46 o 
  -1   6   0     3128.07     3250.42     62.96 o 
   0   6   0       11.31       25.86      9.37 o 
   1   6   0     3897.76     3940.00     95.11 o 
   2   6   0     7659.17     7578.98    166.16 o 
   3   6   0     4773.16     4566.18    111.92 o 
   4   6   0     1493.24     1528.69    119.55 o 
   5   6   0      299.20      369.58     32.96 o 
   6   6   0       75.23       35.43     50.78 o 
  -5   7   0     1484.77     1318.59    129.76 o 
  -4   7   0      664.29      682.99     62.97 o 
  -3   7   0       28.31        9.10     14.13 o 
  -2   7   0     2426.40     2757.76    129.28 o 
  -1   7   0     4664.62     4561.21    219.46 o 
   0   7   0     4573.48     4652.45    129.43 o 
   1   7   0     1356.08     1381.17     46.68 o 
   2   7   0      368.78      400.07     23.94 o 
   3   7   0      486.08      498.89     42.53 o 
   4   7   0     2178.60     1986.73     66.68 o 
   5   7   0     2920.92     2849.21     91.43 o 
   6   7   0     1590.52     1475.76    140.72 o 
  -3   8   0     2495.33     2414.96     83.28 o 
  -2   8   0     1409.64     1533.35    127.23 o 
  -1   8   0       22.92       10.78     11.39 o 
   0   8   0     1343.28     1286.01     51.09 o 
   1   8   0     2220.52     2420.78    102.70 o 
   2   8   0     2673.20     2580.95    106.44 o 
   3   8   0     2061.93     2077.75     93.46 o 
   4   8   0      960.14      936.88     60.15 o 
   5   8   0        5.52      -10.56     15.09 o 
  -2   9   0     1715.54     1471.85     88.13 o 
  -1   9   0     2182.73     2271.18    109.12 o 
   0   9   0     2006.54     1951.38     97.02 o 
   1   9   0      292.89      294.33     40.44 o 
   2   9   0      240.49      256.04     37.18 o 
   3   9   0     2073.12     2022.26     97.68 o 
   4   9   0     2304.14     2268.01    106.48 o 
   5   9   0     1006.71     1114.82     74.41 o 
  -2  10   0        1.86       -7.26     24.42 o 
  -1  10   0      442.87      428.88     54.91 o 
   0  10   0     1464.06     1469.91     88.79 o 
   1  10   0     1458.17     1566.45     90.42 o 
   2  10   0     1283.03     1352.25     81.84 o 
   3  10   0      225.39      173.89     35.86 o 
  -3 -10   1      794.27      719.69     61.03 o 
  -2 -10   1      123.64      139.79     34.85 o 
  -1 -10   1      224.67      235.19     40.79 o 
   0 -10   1     1210.49     1279.69     82.90 o 
   1 -10   1     1785.50     1913.71    106.70 o 
  -4  -9   1      301.30      358.74     46.64 o 
  -3  -9   1     2935.10     3010.53    128.26 o 
  -2  -9   1     2622.90     2518.07    113.70 o 
  -1  -9   1     1343.35     1199.48     72.21 o 
   0  -9   1      428.53      447.05     49.59 o 
   1  -9   1        4.08       27.85     20.02 o 
   2  -9   1      381.77      383.25     49.68 o 
  -5  -8   1     1528.35     1377.56     63.13 o 
  -4  -8   1     1487.65     1371.93     57.67 o 
  -3  -8   1     1484.44     1499.98     57.35 o 
  -2  -8   1      151.94      158.08     20.77 o 
  -1  -8   1     4278.94     4121.24    240.60 o 
   0  -8   1     5941.64     6037.79    146.71 o 
   1  -8   1     3620.04     3577.68     99.60 o 
   2  -8   1      832.26      821.17     59.89 o 
   3  -8   1       10.93        1.41     22.75 o 
   4  -8   1      645.70      577.87     64.68 o 
  -6  -7   1      287.85      209.32     35.24 o 
  -5  -7   1      749.05      755.12     45.15 o 
  -4  -7   1     3319.90     3310.34     97.94 o 
  -3  -7   1     4727.90     4588.79    118.38 o 
  -2  -7   1     2235.30     2243.15     68.65 o 
  -1  -7   1     1297.41     1286.47     46.58 o 
   0  -7   1       41.65       38.17     18.72 o 
   1  -7   1     4118.43     4022.56    103.52 o 
   2  -7   1     5728.89     5592.05    136.86 o 
   3  -7   1     4579.04     4468.87    179.70 o 
   4  -7   1      705.35      661.17     61.65 o 
   5  -7   1        1.14       -1.54     27.90 o 
  -6  -6   1     1989.23     1994.09     84.61 o 
  -5  -6   1     1724.65     1786.05     70.86 o 
  -4  -6   1       93.12      118.04     23.17 o 
  -3  -6   1      452.34      476.83     54.06 o 
  -2  -6   1     2703.91     2727.13     93.00 o 
  -1  -6   1     4019.62     4051.01     99.74 o 
   0  -6   1     5034.33     4871.43    115.07 o 
   1  -6   1     2455.36     2304.47     65.78 o 
   2  -6   1        0.75       15.46     10.05 o 
   3  -6   1     2844.89     2829.15     82.51 o 
   4  -6   1     3508.71     3306.00    150.66 o 
   5  -6   1     2615.62     2387.83    131.26 o 
  -6  -5   1      139.93      131.08     43.39 o 
  -5  -5   1     1915.70     1820.29     71.78 o 
  -4  -5   1     2616.66     2668.49     82.09 o 
  -3  -5   1     4455.16     4462.26    110.79 o 
  -2  -5   1     1084.21     1058.95     38.40 o 
  -1  -5   1       23.69       41.83     15.18 o 
   0  -5   1     1937.42     1856.49    109.89 o 
   1  -5   1     5774.06     5806.64    129.61 o 
   2  -5   1     4697.22     4775.73    125.82 o 
   3  -5   1     2647.78     2418.63     85.98 o 
   4  -5   1       22.03        3.87     22.48 o 
   5  -5   1      596.86      643.65     70.53 o 
   6  -5   1     1709.29     1681.38    180.32 o 
  -7  -4   1     2017.18     1732.12    130.02 o 
  -6  -4   1     1953.55     1714.91    118.54 o 
  -5  -4   1      922.59      850.55     73.04 o 
  -4  -4   1       87.49      160.00     40.55 o 
  -3  -4   1     1795.33     1733.51     55.51 o 
  -2  -4   1    10488.41    10068.74    290.39 o 
  -1  -4   1    12615.15    12448.25    250.91 o 
   0  -4   1     2698.24     2711.03     57.80 o 
   1  -4   1      362.72      368.05     18.52 o 
   2  -4   1      534.25      525.07     24.14 o 
   3  -4   1     2008.09     2057.29     96.76 o 
   4  -4   1     2333.57     2357.51    116.78 o 
   5  -4   1     3131.54     3258.17    157.44 o 
   6  -4   1      710.75      766.90    130.38 o 
  -7  -3   1      174.14      151.80     55.18 o 
  -6  -3   1     2431.08     2443.75    145.25 o 
  -5  -3   1     6885.99     6855.60    272.15 o 
  -4  -3   1     4779.80     4472.83    118.10 o 
  -3  -3   1     4036.04     3958.49    116.93 o 
  -2  -3   1        5.41       -6.51      5.44 o 
  -1  -3   1     2403.78     2322.86     57.27 o 
   0  -3   1    12097.57    11549.89    383.14 o 
   1  -3   1    12273.14    11429.08    227.64 o 
   2  -3   1     6035.95     6016.71    203.20 o 
   3  -3   1     1053.63     1025.72     61.16 o 
   4  -3   1      244.29      299.61     42.77 o 
   5  -3   1     2214.33     2430.90    180.58 o 
   6  -3   1     2908.84     3175.19    219.52 o 
   7  -3   1     1284.21     1389.30    159.90 o 
  -7  -2   1     1425.85     1770.22    129.63 o 
  -6  -2   1      956.07     1337.82    104.90 o 
  -5  -2   1       17.35       34.98     29.92 o 
  -4  -2   1     2927.41     3091.76    142.26 o 
  -3  -2   1    17794.60    17204.03    955.73 o 
  -2  -2   1    14551.75    14233.49    285.27 o 
  -1  -2   1     7609.63     7540.08    153.70 o 
   0  -2   1      425.18      398.73     21.74 o 
   1  -2   1     6115.67     6006.01    122.36 o 
   2  -2   1    10160.18     9832.38    312.59 o 
   3  -2   1    13563.29    13702.00    439.00 o 
   4  -2   1     3245.20     3267.46    144.19 o 
   5  -2   1      632.05      550.37    100.24 o 
   6  -2   1       87.35      106.79     70.01 o 
   7  -2   1      609.34     1003.72    130.33 o 
  -7  -1   1      740.52      915.14    102.57 o 
  -6  -1   1     3212.43     4043.03    198.45 o 
  -5  -1   1     6481.30     8231.88    314.48 o 
  -4  -1   1     2044.27     2361.60    119.60 o 
  -3  -1   1       96.68      115.28     26.80 o 
  -2  -1   1    10825.78    12209.56    383.82 o 
  -1  -1   1    19095.92    19006.06    908.06 o 
   0  -1   1    11523.42    12045.69    421.25 o 
   1  -1   1     5939.54     6123.36     94.33 o 
   2  -1   1     2245.79     2198.52    121.99 o 
   3  -1   1     2485.74     2528.10     76.30 o 
   4  -1   1     5489.87     5404.83    254.37 o 
   5  -1   1     4850.12     5216.37    258.38 o 
   6  -1   1     1899.89     2307.52    163.29 o 
   7  -1   1      673.07      846.32    111.68 o 
  -7   0   1      458.35      501.04     81.45 o 
  -6   0   1        1.31       24.38     35.91 o 
  -5   0   1     1622.65     2006.99    121.49 o 
  -4   0   1     3676.49     4219.65    180.76 o 
  -3   0   1     9203.50     9238.10    316.06 o 
  -2   0   1     1408.84     1351.24     65.17 o 
  -1   0   1     1289.12     1255.49     50.51 o 
   0   0   1     2016.79     2210.56     43.67 o 
   1   0   1    19307.45    19475.53   1185.57 o 
   2   0   1     6538.23     7058.92    185.58 o 
   3   0   1     6769.68     6195.20    137.40 o 
   4   0   1     1724.38     1650.71     56.24 o 
   5   0   1       25.77        6.69     40.97 o 
   6   0   1     1852.66     2267.88    148.28 o 
   7   0   1     3159.80     3794.38    208.83 o 
  -7   1   1     2133.93     2297.18    156.87 o 
  -6   1   1     3181.49     3165.55    174.69 o 
  -5   1   1     1503.08     1659.82    113.30 o 
  -4   1   1       29.36       34.63     28.56 o 
  -3   1   1      146.00      141.64     34.32 o 
  -2   1   1     2819.60     2537.52    111.81 o 
  -1   1   1    12027.88    13041.37    403.93 o 
   0   1   1    12664.09    12697.23    299.43 o 
   1   1   1     5561.42     5403.66    225.94 o 
   2   1   1      258.03      302.13     18.54 o 
   3   1   1    14979.43    16585.57    324.72 o 
   4   1   1     4319.11     5054.06    304.75 o 
   5   1   1     2936.95     3189.92    164.46 o 
   6   1   1     1088.33     1077.77     94.65 o 
   7   1   1       92.82      134.47     57.33 o 
  -7   2   1       46.75       54.21     48.09 o 
  -6   2   1      893.52     1062.63    110.80 o 
  -5   2   1     4294.22     4575.36    219.08 o 
  -4   2   1     5757.15     6628.77    274.79 o 
  -3   2   1     9734.62    11247.34    402.66 o 
  -2   2   1      758.65      719.38     61.56 o 
  -1   2   1     1194.63     1337.20     57.51 o 
   0   2   1    15212.45    14127.06    333.66 o 
   1   2   1     8559.12     8136.95    123.24 o 
   2   2   1      541.36      549.31     15.09 o 
   3   2   1     3485.68     3706.07    142.55 o 
   4   2   1      557.70      594.75     28.48 o 
   5   2   1     1395.64     1709.73    279.54 o 
   6   2   1     3103.36     3701.36    183.71 o 
   7   2   1     1790.25     2120.65    140.67 o 
  -7   3   1     2391.77     2532.24    175.52 o 
  -6   3   1     1967.48     2224.05    155.99 o 
  -5   3   1       56.37       63.67     49.33 o 
  -4   3   1     2145.76     2268.10    147.49 o 
  -3   3   1     7184.34     9508.22    364.60 o 
  -2   3   1     6724.26     7169.50    242.67 o 
   0   3   1     2358.24     2117.28     44.85 o 
   1   3   1       44.11       53.17      4.72 o 
   2   3   1     2036.08     1674.34     33.06 o 
   3   3   1     6613.04     6573.42    109.62 o 
   4   3   1     2053.00     2038.07     54.46 o 
   5   3   1     4316.91     4141.31    106.09 o 
   6   3   1      481.95      661.65     39.10 o 
   7   3   1      390.81      494.71     78.19 o 
  -6   4   1     1692.18     1577.94    137.24 o 
  -5   4   1     3400.76     3999.55    222.60 o 
  -4   4   1     4645.23     6440.05    294.85 o 
  -3   4   1     1814.42     2089.72    102.92 o 
  -2   4   1     3594.50     3947.85    147.84 o 
  -1   4   1     7136.04     9026.98    283.81 o 
   0   4   1     6543.75     7165.06    161.05 o 
   1   4   1     6361.57     6173.66     98.48 o 
   2   4   1     6034.63     5532.44     90.51 o 
   3   4   1      686.73      721.94     21.27 o 
   4   4   1     1767.56     1751.37     42.29 o 
   5   4   1     4310.39     4407.19     88.98 o 
   6   4   1     1876.39     2047.71    100.72 o 
   7   4   1     1301.02     1407.56    112.25 o 
  -6   5   1      315.33      294.19     86.42 o 
  -5   5   1      298.81      236.60     82.81 o 
  -4   5   1     2323.45     2775.83    176.71 o 
  -3   5   1     5634.88     5757.50    215.52 o 
  -2   5   1     6343.14     7393.74    250.68 o 
  -1   5   1     3418.03     4105.55     89.55 o 
   0   5   1     1009.48     1063.49     25.02 o 
   1   5   1     5431.61     5773.86     96.69 o 
   2   5   1     5675.11     5515.81    144.57 o 
   3   5   1     6577.37     6257.50    105.51 o 
   4   5   1     1888.18     1827.81     43.32 o 
   5   5   1      562.84      554.21     26.54 o 
   6   5   1      351.62      347.67     70.97 o 
   7   5   1      913.67      885.40     91.74 o 
  -5   6   1     1645.77     2120.87    161.75 o 
  -4   6   1      463.10      628.16     96.36 o 
  -3   6   1      301.48      359.93     46.86 o 
  -2   6   1     2285.75     2699.58    113.39 o 
  -1   6   1     2918.84     3248.43     75.45 o 
   0   6   1     6018.16     6049.18    101.81 o 
   1   6   1     3793.99     3934.82     92.95 o 
   2   6   1       44.52       49.79      6.56 o 
   3   6   1     1642.05     1693.05     38.19 o 
   4   6   1     2536.15     2516.72     54.65 o 
   5   6   1     3530.47     3575.37    101.64 o 
   6   6   1     1954.54     2015.55    102.26 o 
   7   6   1      554.50      566.17     84.35 o 
  -5   7   1     1597.26     1636.15    144.37 o 
  -4   7   1     1743.21     1820.40     84.67 o 
  -3   7   1     1587.49     1593.78     89.41 o 
  -2   7   1     1138.74     1422.27     55.82 o 
  -1   7   1      292.77      332.48     17.02 o 
   0   7   1      756.76      762.95     32.44 o 
   1   7   1     3470.31     3412.43     86.43 o 
   2   7   1     5616.18     5758.72    132.82 o 
   3   7   1     2987.05     2934.81     79.81 o 
   4   7   1       37.33       43.82     13.11 o 
   5   7   1      229.56      221.92     44.31 o 
   6   7   1      953.27      891.25     63.27 o 
  -2   8   1     2659.40     2725.18    121.49 o 
  -1   8   1     2605.80     2779.00    117.04 o 
   0   8   1     1471.74     1508.24     76.78 o 
   1   8   1      101.07       76.08     22.04 o 
   2   8   1      102.25      120.65     24.64 o 
   3   8   1      986.39      966.71     57.55 o 
   4   8   1     2126.28     2000.09     90.64 o 
   5   8   1     2664.07     2525.81    108.82 o 
   6   8   1      421.41      429.94     49.37 o 
  -3   9   1     1052.90      954.35     77.57 o 
  -2   9   1      108.26      101.34     30.85 o 
  -1   9   1      643.29      716.17     57.33 o 
   0   9   1     2214.58     2200.91    103.89 o 
   1   9   1     2117.24     2096.40     98.87 o 
   2   9   1     1645.01     1776.21     88.88 o 
   3   9   1      580.86      604.93     48.14 o 
   4   9   1        6.62       22.40     15.88 o 
   5   9   1      391.05      410.40     46.51 o 
  -2  10   1     1709.67     1626.12    101.78 o 
  -1  10   1     1284.57     1414.95     89.19 o 
   0  10   1      313.36      311.05     46.25 o 
   1  10   1      119.91      109.12     29.74 o 
   2  10   1     1110.34     1094.62     71.90 o 
   3  10   1     2451.33     2614.26    118.50 o 
   4  10   1     1781.44     1794.99     95.62 o 
   0  11   1     1787.74     1789.58    105.30 o 
   1  11   1     1335.72     1259.19     84.26 o 
   2  11   1      338.20      399.53     52.67 o 
  -1 -10   2     1690.46     1856.95    102.61 o 
   0 -10   2      283.67      348.36     50.21 o 
  -3  -9   2       26.16       45.31     18.01 o 
  -2  -9   2     1250.70     1208.27     73.22 o 
  -1  -9   2     1984.00     2036.28    103.78 o 
   0  -9   2     3232.73     3417.19    101.70 o 
   1  -9   2     1635.59     1662.81     64.64 o 
   2  -9   2      259.21      263.26     44.88 o 
  -4  -8   2      970.40      915.41     49.71 o 
  -3  -8   2     2497.22     2324.37     78.86 o 
  -2  -8   2     3208.75     3079.69    131.08 o 
  -1  -8   2       97.83      110.70     19.27 o 
   0  -8   2     1198.69     1183.99     49.11 o 
   1  -8   2     1597.84     1659.46     60.96 o 
   2  -8   2     1672.65     1712.48     63.21 o 
   3  -8   2     1786.36     1710.51     96.72 o 
   4  -8   2      907.19      814.42     70.49 o 
  -5  -7   2     1011.23      911.31     53.43 o 
  -4  -7   2      134.28      118.69     31.81 o 
  -3  -7   2      120.26      133.18     21.30 o 
  -2  -7   2     1131.42     1082.27     45.55 o 
  -1  -7   2     2185.06     2108.28    129.78 o 
   0  -7   2     6289.51     6145.59    146.04 o 
   1  -7   2     1302.89     1299.46     49.37 o 
   2  -7   2      194.49      159.54     29.90 o 
   3  -7   2     1676.71     1583.39     88.97 o 
   4  -7   2     2231.50     2066.92    113.35 o 
  -6  -6   2        7.70       -1.28     32.96 o 
  -5  -6   2     1681.87     1634.98     75.70 o 
  -4  -6   2     5173.42     5046.87    136.19 o 
  -3  -6   2     4783.93     4598.09    119.93 o 
  -2  -6   2      464.98      480.21     28.08 o 
  -1  -6   2      465.53      437.65     25.73 o 
   0  -6   2     1199.55     1200.96     43.47 o 
   1  -6   2     1873.76     1936.35     59.40 o 
   2  -6   2     5335.70     5330.45    126.95 o 
   3  -6   2     2340.82     2194.04    106.48 o 
   4  -6   2        7.98       13.42     22.62 o 
   5  -6   2      556.23      601.68     67.28 o 
  -6  -5   2     2231.45     2260.79    143.14 o 
  -5  -5   2       60.44        6.90     20.72 o 
  -4  -5   2      544.42      500.60     35.91 o 
  -3  -5   2     2642.93     2663.53     79.40 o 
  -2  -5   2     5980.74     5939.24    177.02 o 
  -1  -5   2     4717.52     4602.08    109.82 o 
   0  -5   2     3283.64     3120.71     79.25 o 
   1  -5   2       24.88       14.82     15.18 o 
   2  -5   2      543.83      493.20     55.38 o 
   3  -5   2     2028.94     1808.81     90.73 o 
   4  -5   2     3577.00     3253.38    145.86 o 
   5  -5   2     2023.94     1861.35    110.88 o 
   6  -5   2      213.57      202.58     44.56 o 
  -6  -4   2     1888.92     1791.69    122.81 o 
  -5  -4   2     5107.53     4562.55    203.42 o 
  -4  -4   2     3262.55     3082.19     94.84 o 
  -3  -4   2      665.92      666.48     34.05 o 
  -2  -4   2      194.00      230.91     19.63 o 
  -1  -4   2     1886.31     1888.33     53.91 o 
   0  -4   2    10006.52     9923.03    334.04 o 
   1  -4   2     8516.32     8017.40    169.11 o 
   2  -4   2     4011.75     3777.69     89.49 o 
   3  -4   2       76.53       84.54     12.70 o 
   4  -4   2      259.33      300.05     43.39 o 
   5  -4   2      820.15      736.45     66.44 o 
   6  -4   2     2775.14     2468.92    204.25 o 
  -7  -3   2     1161.83     1154.25    105.78 o 
  -6  -3   2      329.62      364.73     64.46 o 
  -5  -3   2      279.62      313.91     53.24 o 
  -4  -3   2     1875.20     1932.59    104.20 o 
  -3  -3   2     8156.46     7985.81    181.20 o 
  -2  -3   2    10907.47    11141.62    232.43 o 
  -1  -3   2     2766.43     2886.77     71.44 o 
   0  -3   2       21.98       47.68      8.46 o 
   1  -3   2     6666.86     6883.24    143.50 o 
   2  -3   2     7408.69     7146.92    149.17 o 
   3  -3   2     5816.33     5395.88    119.12 o 
   4  -3   2     2252.87     2213.89    109.17 o 
   5  -3   2      736.78      659.76     60.99 o 
   6  -3   2        1.27      125.40     70.93 o 
   7  -3   2      392.55      586.50    127.52 o 
  -7  -2   2     1021.48     1124.68    103.05 o 
  -6  -2   2     2782.90     2722.10    155.28 o 
  -5  -2   2     3643.53     3852.28    180.10 o 
  -4  -2   2     1384.83     1362.24     84.39 o 
  -3  -2   2        0.05        4.00     14.17 o 
  -2  -2   2     6346.36     6138.42    137.32 o 
  -1  -2   2    10480.54    10031.50    204.23 o 
   0  -2   2    10762.25    10571.17    161.26 o 
   1  -2   2      640.27      579.16     14.58 o 
   2  -2   2      913.94      878.00     20.76 o 
   3  -2   2      418.75      441.92     15.10 o 
   4  -2   2     3735.43     3669.24    152.82 o 
   5  -2   2     5828.58     5860.11    232.77 o 
   6  -2   2     3646.46     3479.85    235.32 o 
   7  -2   2      372.40      485.20    113.88 o 
  -7  -1   2      296.55      374.67     76.34 o 
  -6  -1   2       22.90        0.66     33.05 o 
  -5  -1   2     1361.37     1434.97     98.83 o 
  -4  -1   2     3237.30     3582.86    158.49 o 
  -3  -1   2     7005.93     7209.37    252.30 o 
  -2  -1   2     4132.51     3970.25    143.09 o 
  -1  -1   2      806.87      717.93     32.65 o 
   0  -1   2     1874.34     2005.63     38.19 o 
   1  -1   2     8713.64     8440.45    128.66 o 
   2  -1   2    10065.23     9938.69    152.91 o 
   3  -1   2     5641.21     5690.78    122.53 o 
   4  -1   2      531.48      490.07     26.15 o 
   5  -1   2      231.95      247.53     27.26 o 
   6  -1   2     2107.30     2789.69    193.96 o 
   7  -1   2     1745.05     2297.67    176.80 o 
  -7   0   2     1401.22     1663.17    128.09 o 
  -6   0   2     2993.53     3511.27    183.40 o 
  -5   0   2     2361.89     2396.05    133.59 o 
  -4   0   2      117.16      162.28     38.19 o 
  -3   0   2     1941.18     1944.47     94.21 o 
  -2   0   2    10156.65    10311.51    329.97 o 
  -1   0   2     3997.72     3961.98    131.87 o 
   0   0   2     7103.39     7414.83    140.45 o 
   1   0   2     1083.35     1076.05     33.42 o 
   2   0   2      275.72      330.66     14.74 o 
   3   0   2     3724.40     3613.41     83.46 o 
   4   0   2     5642.73     5722.70    135.65 o 
   5   0   2     3795.37     3677.53    146.06 o 
   6   0   2      752.79     1370.56    125.58 o 
   7   0   2        0.46      231.58     64.51 o 
  -7   1   2       26.92       84.88     51.31 o 
  -6   1   2     1462.82     1698.32    121.36 o 
  -5   1   2     4683.06     4785.11    213.27 o 
  -4   1   2     4454.04     4844.82    200.69 o 
  -3   1   2     3030.39     3255.31    137.94 o 
  -2   1   2      214.66      221.55     27.37 o 
  -1   1   2      108.97      120.65     15.22 o 
   0   1   2     5574.84     6075.52    116.16 o 
   1   1   2     6484.82     6599.04    126.75 o 
   2   1   2    11570.50    11624.29    177.03 o 
   3   1   2     3137.20     3048.10     89.21 o 
   4   1   2      190.39      173.08     21.65 o 
   5   1   2      183.69      283.63     62.88 o 
   6   1   2     2801.89     2802.15    266.10 o 
   7   1   2     3191.73     3089.08    180.45 o 
  -7   2   2     2155.21     2215.74    155.37 o 
  -6   2   2     1810.58     2042.72    137.02 o 
  -5   2   2        6.77       23.06     30.27 o 
  -4   2   2     2134.38     2133.81    119.29 o 
  -3   2   2     5442.29     5541.72    213.54 o 
  -2   2   2     6601.75     6474.37    225.73 o 
  -1   2   2     4814.87     5015.46    165.93 o 
   0   2   2     8785.59     9311.41    226.17 o 
   1   2   2      217.31      230.26     22.90 o 
   2   2   2     3975.62     3941.71     84.04 o 
   3   2   2    12160.42    12033.66    215.24 o 
   4   2   2     8317.64     8272.45    139.58 o 
   5   2   2     2788.58     2702.30    168.24 o 
   6   2   2       41.97       54.31     43.34 o 
   7   2   2      209.65      213.14     63.58 o 
  -6   3   2     2047.32     2208.61    146.30 o 
  -5   3   2     3607.35     4038.36    199.77 o 
  -4   3   2     3352.32     3643.54    176.36 o 
  -3   3   2     1177.57     1157.41     83.51 o 
  -2   3   2     1536.17     1550.17     88.44 o 
  -1   3   2     9332.74     8978.83    179.81 o 
   0   3   2    23867.12    23204.46    548.26 o 
   1   3   2     4440.42     4322.11     85.00 o 
   2   3   2     1646.26     1496.19     30.28 o 
   3   3   2      189.22      217.42     12.49 o 
   4   3   2     1009.70     1085.73     59.80 o 
   5   3   2     2528.33     2623.54     76.33 o 
   6   3   2     4785.41     4694.69    122.86 o 
   7   3   2     1750.02     1666.17     67.52 o 
  -6   4   2       95.69       90.69     53.02 o 
  -5   4   2      757.91      945.46    101.34 o 
  -4   4   2     2651.64     3065.67    168.00 o 
  -3   4   2     6320.24     6730.19    275.40 o 
  -2   4   2     5049.86     4918.48    206.67 o 
  -1   4   2      421.95      340.21     16.54 o 
   0   4   2      794.22      886.67     24.50 o 
   1   4   2     3110.05     2946.25     61.82 o 
   2   4   2     4810.07     4493.07     75.22 o 
   3   4   2     5633.96     5576.21     94.59 o 
   4   4   2     3419.85     3437.75     67.32 o 
   5   4   2      260.59      303.60     19.15 o 
   6   4   2      626.89      748.09    124.28 o 
   7   4   2     1087.22     1094.33     53.26 o 
  -6   5   2      999.35     1043.54    107.23 o 
  -5   5   2     1346.98     1567.02    125.01 o 
  -4   5   2      711.82      791.15     96.58 o 
  -3   5   2        2.22       25.43     36.83 o 
  -2   5   2     1551.68     1592.37     79.91 o 
  -1   5   2     5422.22     5567.09    142.65 o 
   0   5   2     9380.59     9735.37    188.17 o 
   1   5   2     1651.58     1504.09     30.95 o 
   2   5   2      560.73      560.73     16.67 o 
   3   5   2      719.19      665.91     33.20 o 
   4   5   2     3353.61     3380.43     66.67 o 
   5   5   2     5103.00     5052.30     97.27 o 
   6   5   2     2569.50     2490.28    164.41 o 
   7   5   2       77.09      109.32     41.25 o 
  -5   6   2      941.18     1129.52    111.98 o 
  -4   6   2     1977.68     2076.87    146.39 o 
  -3   6   2     3652.84     3537.10    188.24 o 
  -2   6   2     1580.54     1729.95     54.12 o 
  -1   6   2      346.44      390.71     20.03 o 
   0   6   2      298.12      320.97     27.87 o 
   1   6   2     5217.80     5240.80     88.86 o 
   2   6   2    10948.99    11049.31    174.27 o 
   3   6   2     3722.06     3592.07     67.00 o 
   4   6   2      138.85      156.47     19.01 o 
   5   6   2      315.64      354.44     41.89 o 
   6   6   2     1315.63     1276.76     52.11 o 
   7   6   2     1557.94     1553.48     64.86 o 
  -2   7   2     2824.59     2966.97    105.30 o 
  -1   7   2     3838.99     3781.97    114.40 o 
   0   7   2     2606.37     2665.31    148.53 o 
   1   7   2      358.65      398.38     18.51 o 
   2   7   2       51.04       62.04     17.20 o 
   3   7   2     3529.00     3447.56    121.31 o 
   4   7   2     4804.27     4549.00    150.04 o 
   5   7   2     2340.33     2202.89     91.83 o 
  -4   8   2     1989.75     2367.06    108.90 o 
  -3   8   2      764.77      991.18     63.01 o 
  -2   8   2       73.99       73.13     20.37 o 
  -1   8   2      436.98      413.92     44.05 o 
   0   8   2     2173.25     2206.36     97.60 o 
   1   8   2     4299.09     4562.55    158.05 o 
   2   8   2     3163.07     3139.72    118.94 o 
   3   8   2      387.56      393.90     38.94 o 
   4   8   2       79.61       85.85     21.56 o 
   5   8   2     1473.13     1299.93     69.61 o 
   6   8   2     2192.41     2065.65     98.17 o 
  -2   9   2     3328.67     2553.62    122.72 o 
  -1   9   2     2226.43     2075.59    104.55 o 
   0   9   2        3.69       -4.53     13.24 o 
   1   9   2      732.67      730.95     53.24 o 
   2   9   2     1317.77     1366.29     74.45 o 
   3   9   2     1934.68     2127.65     97.77 o 
   4   9   2     1292.09     1313.13     72.73 o 
   5   9   2      676.27      621.26     50.16 o 
  -2  10   2      155.42      118.41     38.33 o 
  -1  10   2     1078.26      891.25     69.92 o 
   0  10   2     3159.21     3017.35    133.50 o 
   1  10   2     2227.59     2243.63    108.16 o 
   2  10   2      268.98      245.48     40.13 o 
   3  10   2       66.74       57.64     22.40 o 
   4  10   2      479.87      583.72     54.56 o 
   0  11   2       61.79       67.89     27.50 o 
   1  11   2      645.91      664.86     64.42 o 
   2  11   2     2231.27     2071.72    108.73 o 
  -2  -9   3      965.22      914.11     51.50 o 
  -1  -9   3      184.23      148.77     25.66 o 
   0  -9   3       70.19       87.72     21.35 o 
   1  -9   3     1531.06     1495.47     63.74 o 
   2  -9   3     2026.01     2005.19    111.85 o 
  -4  -8   3      120.49      110.83     25.76 o 
  -3  -8   3       79.29       81.58     21.15 o 
  -2  -8   3     1776.90     1753.73     67.24 o 
  -1  -8   3     3719.27     3807.02    108.38 o 
   0  -8   3     1845.53     1862.01     67.28 o 
   1  -8   3      160.56      150.75     26.09 o 
   2  -8   3        8.58       13.73     23.36 o 
   3  -8   3      641.89      578.35     57.47 o 
  -5  -7   3     1664.95     1499.12    100.41 o 
  -4  -7   3     1656.70     1585.69     69.21 o 
  -3  -7   3     2163.86     2078.88     75.32 o 
  -2  -7   3      521.56      543.82     34.34 o 
  -1  -7   3        6.39       12.13     11.20 o 
   0  -7   3     1493.57     1499.80     55.40 o 
   1  -7   3     3915.47     4020.76    106.97 o 
   2  -7   3     1469.47     1370.64     81.09 o 
   3  -7   3      761.59      698.30     58.83 o 
   4  -7   3      257.69      263.92     48.09 o 
  -5  -6   3      125.02       83.07     36.65 o 
  -4  -6   3      440.10      510.15     40.95 o 
  -3  -6   3     2325.07     2297.40     78.02 o 
  -2  -6   3     3275.54     3173.24     91.91 o 
  -1  -6   3     2704.23     2690.38     83.12 o 
   0  -6   3     1694.66     1612.24     54.71 o 
   1  -6   3      487.47      430.39     25.84 o 
   2  -6   3      195.32      232.61     21.97 o 
   3  -6   3     5059.23     4817.54    190.61 o 
   4  -6   3     3692.85     3318.54    151.98 o 
   5  -6   3     1383.52     1222.98     88.84 o 
  -6  -5   3     1147.82     1061.80     98.26 o 
  -5  -5   3     3169.24     3365.27    171.39 o 
  -4  -5   3     2588.25     2654.46     91.44 o 
  -3  -5   3     1426.09     1431.61     57.20 o 
  -2  -5   3      638.49      603.37     32.73 o 
  -1  -5   3     3651.74     3665.13     95.47 o 
   0  -5   3     6169.87     6036.11    138.63 o 
   1  -5   3     4992.66     4902.65    115.63 o 
   2  -5   3     1629.62     1574.54     50.43 o 
   3  -5   3      460.65      466.50     44.31 o 
   4  -5   3      284.48      304.40     44.79 o 
   5  -5   3     2640.26     2480.23    131.08 o 
   6  -5   3     2700.10     2420.69    139.53 o 
  -6  -4   3      575.31      635.34     82.06 o 
  -5  -4   3      281.19      357.86     58.35 o 
  -4  -4   3     4119.77     4174.37    180.98 o 
  -3  -4   3     7015.28     6989.75    168.73 o 
  -2  -4   3     2353.27     2240.85     73.77 o 
  -1  -4   3      554.49      584.96     28.40 o 
   0  -4   3       13.81        5.78     12.36 o 
   1  -4   3     1793.74     1825.98     52.58 o 
   2  -4   3     4429.95     4319.51    100.60 o 
   3  -4   3     6851.99     6656.58    237.39 o 
   4  -4   3     1201.64     1112.44     73.35 o 
   5  -4   3      377.99      363.89     52.27 o 
   6  -4   3       47.22       27.81     32.03 o 
  -6  -3   3     2166.84     2055.39    133.63 o 
  -5  -3   3     1554.99     1562.71    103.89 o 
  -4  -3   3      645.66      503.07     51.97 o 
  -3  -3   3      264.86      263.92     26.03 o 
  -2  -3   3     2464.50     2540.16    109.10 o 
  -1  -3   3     6550.23     6721.56    109.20 o 
   0  -3   3     7081.98     6943.70    194.07 o 
   1  -3   3     2257.80     2109.77     40.49 o 
   2  -3   3      104.29      121.70      8.85 o 
   3  -3   3      556.45      590.10     26.38 o 
   4  -3   3     2576.31     2418.27    115.02 o 
   5  -3   3     3845.12     3661.93    164.48 o 
   6  -3   3     1659.59     1588.32    105.52 o 
  -6  -2   3       26.07       66.93     35.51 o 
  -5  -2   3     1576.11     1677.60    107.63 o 
  -4  -2   3     2191.31     2085.05    110.31 o 
  -3  -2   3     3064.82     2919.94    125.89 o 
  -2  -2   3     4951.46     5014.36    179.70 o 
  -1  -2   3     6520.45     7057.45    114.42 o 
   0  -2   3      941.05      879.99     30.37 o 
   1  -2   3    13364.32    14008.96    213.21 o 
   2  -2   3     7810.47     7516.91    119.85 o 
   3  -2   3     3593.94     3393.54    122.76 o 
   4  -2   3      228.38      222.09     19.88 o 
   5  -2   3       23.84       21.18     10.43 o 
   6  -2   3     1173.77     1318.02    160.52 o 
   7  -2   3     2088.45     1824.70    182.34 o 
  -7  -1   3     2075.65     2173.98    148.59 o 
  -6  -1   3     2804.87     2835.36    160.43 o 
  -5  -1   3     1093.57     1282.03     92.40 o 
  -4  -1   3       94.44       97.33     31.11 o 
  -3  -1   3     1486.47     1572.48     81.75 o 
  -2  -1   3     7828.60     7579.11    252.57 o 
  -1  -1   3     5623.57     5736.89    115.19 o 
   0  -1   3     9667.81     9899.85    187.30 o 
   1  -1   3     5177.31     5243.85     84.75 o 
   2  -1   3       47.74       69.77      6.44 o 
   3  -1   3     4680.85     4638.56    102.97 o 
   4  -1   3     5656.99     5219.95    119.54 o 
   5  -1   3     5560.83     5201.12    126.35 o 
   6  -1   3     1571.93     1765.82    160.96 o 
   7  -1   3       20.87      178.51     78.81 o 
  -7   0   3       51.99       75.90     48.80 o 
  -6   0   3      949.23      991.66     91.17 o 
  -5   0   3     4657.35     5020.43    218.12 o 
  -4   0   3     5250.02     5199.47    208.04 o 
  -3   0   3     3464.20     3413.94    139.66 o 
  -2   0   3       38.96       55.09     17.03 o 
  -1   0   3     1323.25     1200.99     31.86 o 
   0   0   3     5484.25     5359.40    106.08 o 
   1   0   3     5651.94     5520.47    109.14 o 
   2   0   3    14679.59    14420.59    330.34 o 
   3   0   3    10842.69    10906.33    215.83 o 
   4   0   3       60.58       44.73     17.12 o 
   5   0   3     4047.90     3711.08    104.70 o 
   6   0   3     4874.07     4923.24    156.14 o 
   7   0   3     1687.59     1668.97    147.84 o 
  -6   1   3      765.68      878.93     87.39 o 
  -5   1   3       50.57      106.88     41.45 o 
  -4   1   3      453.79      575.76     57.33 o 
  -3   1   3     8342.06     8574.87    294.41 o 
  -2   1   3    15330.41    14406.99    449.87 o 
  -1   1   3     4808.46     4213.87     88.05 o 
   0   1   3      170.97      145.61      8.46 o 
   1   1   3     3813.88     3708.10     76.06 o 
   2   1   3     2433.34     2276.69     52.61 o 
   3   1   3     6108.49     6185.08    130.28 o 
   4   1   3     5981.12     5531.31    148.20 o 
   5   1   3     4099.25     3727.02    248.78 o 
   6   1   3        0.41      266.25     68.47 o 
   7   1   3      906.70     1054.19    198.51 o 
  -6   2   3     2599.76     2653.46    158.76 o 
  -5   2   3     3752.49     3541.15    173.89 o 
  -4   2   3     1415.67     1450.07     92.76 o 
  -3   2   3      136.82      177.50     31.99 o 
  -2   2   3      470.09      465.98     35.77 o 
  -1   2   3     3173.55     3068.46     67.43 o 
   0   2   3    14561.17    14742.58    277.28 o 
   1   2   3     8587.29     7933.83    176.97 o 
   2   2   3     2294.93     2141.65     50.44 o 
   3   2   3      860.37      801.74     21.00 o 
   4   2   3     1745.18     1698.26     77.82 o 
   5   2   3     1768.67     1743.91     70.09 o 
   6   2   3     2821.61     2802.16    127.43 o 
   7   2   3     2377.20     2451.35     85.83 o 
  -6   3   3      273.49      410.89     73.26 o 
  -5   3   3      608.38      752.78     82.59 o 
  -4   3   3     2588.75     2708.38    136.67 o 
  -3   3   3     5266.68     5059.06    195.28 o 
  -2   3   3     3701.83     3530.89    134.51 o 
  -1   3   3     3199.10     3147.17     70.38 o 
   1   3   3     3320.68     3266.58     90.25 o 
   2   3   3    11780.66    10840.30    253.29 o 
   3   3   3    12829.58    11987.63    187.83 o 
   4   3   3     2523.04     2543.47     52.25 o 
   5   3   3       80.92      154.22     94.03 o 
   6   3   3      988.48      866.48     49.77 o 
   7   3   3     1647.74     1789.54    332.08 o 
  -6   4   3     1986.63     2284.03    147.36 o 
  -5   4   3     1895.55     1976.19    125.58 o 
  -4   4   3      918.91      902.69     75.86 o 
  -3   4   3        2.99       15.36     19.36 o 
  -2   4   3     2378.44     2499.19    110.31 o 
  -1   4   3     9686.35     9539.06    190.12 o 
   0   4   3    17640.91    17979.51    434.25 o 
   1   4   3     5668.15     5708.92    148.86 o 
   2   4   3      132.11      156.34     26.27 o 
   3   4   3     5130.60     4981.59     85.86 o 
   4   4   3     5756.63     5514.34     97.30 o 
   5   4   3     4666.25     4580.53    127.25 o 
   6   4   3     1677.97     1665.45    141.16 o 
   7   4   3      183.32      363.35     76.30 o 
  -6   5   3       79.16       30.76     43.96 o 
  -5   5   3     1560.85     1586.03    114.93 o 
  -4   5   3     3726.41     3958.81    186.79 o 
  -3   5   3     6062.44     6341.66    250.02 o 
  -2   5   3     1711.72     1734.15     72.14 o 
  -1   5   3      276.21      311.69     54.10 o 
   0   5   3     4706.46     4493.51     96.45 o 
   1   5   3     6020.32     5981.64    157.09 o 
   2   5   3     5226.38     5173.18     86.66 o 
   3   5   3     4643.54     4313.94     76.26 o 
   4   5   3      739.51      696.57     25.78 o 
   5   5   3      557.98      999.58     48.45 o 
   6   5   3     3338.82     3664.74    182.17 o 
   7   5   3     2296.53     2132.14     76.73 o 
  -5   6   3       50.05       66.97     43.21 o 
  -4   6   3       18.60       29.00     35.07 o 
  -3   6   3      914.95     1013.92     86.99 o 
  -2   6   3     3850.85     4079.66    105.88 o 
  -1   6   3     6164.42     6146.52    170.55 o 
   0   6   3     3033.43     2927.24     89.63 o 
   1   6   3        0.81        4.31      5.10 o 
   2   6   3      883.68      883.44     28.73 o 
   3   6   3     3693.98     3510.02    137.53 o 
   4   6   3     3661.85     3384.08     86.18 o 
   5   6   3     3405.35     3415.56     80.36 o 
   6   6   3      446.66      504.74     37.75 o 
   7   6   3      142.48      156.03     27.59 o 
  -3   7   3      701.22      847.69     55.13 o 
  -2   7   3        6.60       11.26     11.75 o 
  -1   7   3      458.77      447.10     29.83 o 
   0   7   3     3421.22     3432.02    103.80 o 
   1   7   3     5674.01     5651.28    146.35 o 
   2   7   3     4062.62     4022.98     87.58 o 
   3   7   3      418.92      453.83     26.53 o 
   4   7   3      597.96     1256.70     67.21 o 
   5   7   3     1858.64     1949.01     64.81 o 
   6   7   3     1688.15     1816.60     77.88 o 
  -4   8   3      753.69      799.02     60.50 o 
  -3   8   3     3723.37     4088.88    150.09 o 
  -2   8   3     3521.66     4021.91    137.90 o 
  -1   8   3     1284.33     1320.97     58.39 o 
   0   8   3      244.94      224.54     21.91 o 
   1   8   3      318.76      348.14     20.00 o 
   2   8   3     2776.97     2934.76    113.44 o 
   3   8   3     4353.30     4442.69    151.85 o 
   4   8   3     1885.29     1966.07     86.02 o 
   5   8   3      526.00      510.99     41.85 o 
   0   9   3     3860.71     3619.51    143.18 o 
   1   9   3     1727.64     1826.54     89.81 o 
   2   9   3      607.05      844.08     56.32 o 
   3   9   3       97.95       95.79     22.35 o 
   4   9   3     1652.58     1675.75     82.50 o 
   5   9   3     2385.98     2289.39    101.78 o 
  -2  10   3     1478.17     1248.76     88.35 o 
  -1  10   3      318.57      245.84     43.39 o 
   0  10   3      356.52      755.86     61.12 o 
   1  10   3     3309.26     3713.28    149.03 o 
   2  10   3     3185.93     3462.60    139.84 o 
   3  10   3      995.82      983.92     66.00 o 
   4  10   3      214.32      283.46     40.04 o 
   0  11   3     1191.32     1025.23     75.24 o 
   1  11   3      225.62      222.56     41.76 o 
   2  11   3       20.72        9.11     18.44 o 
   3  11   3     1037.79     1124.76     75.99 o 
  -3  -8   4      900.02      846.22    111.13 o 
  -2  -8   4      242.20      281.42     32.78 o 
  -1  -8   4        3.62       -7.55     12.57 o 
   0  -8   4      748.60      684.32     40.46 o 
   1  -8   4     2869.92     2825.31     89.92 o 
   2  -8   4     3579.48     3462.69    158.19 o 
  -4  -7   4      193.52      225.54     34.85 o 
  -3  -7   4     1842.84     1782.55     73.81 o 
  -2  -7   4     4242.17     4037.89    117.65 o 
  -1  -7   4     2409.27     2423.63     87.61 o 
   0  -7   4      791.10      775.04     54.39 o 
   1  -7   4      102.16      109.42     19.94 o 
   2  -7   4     1026.78      949.07     68.95 o 
   3  -7   4     2331.84     2204.21    117.18 o 
   4  -7   4     2574.99     2374.93    127.96 o 
  -5  -6   4     1726.40     1678.74    118.14 o 
  -4  -6   4      912.02      862.87     58.87 o 
  -3  -6   4      453.38      472.52     39.67 o 
  -2  -6   4      164.18      200.22     26.04 o 
  -1  -6   4     2285.55     2252.45    106.00 o 
   0  -6   4     5389.52     5253.10    131.06 o 
   1  -6   4     2284.65     2216.43     69.33 o 
   2  -6   4      639.69      676.43     54.69 o 
   3  -6   4        8.14        7.66     21.65 o 
   4  -6   4      412.22      366.53     52.27 o 
   5  -6   4      987.20      933.75     77.97 o 
  -5  -5   4      260.03      278.79     56.76 o 
  -4  -5   4     1421.34     1237.06     87.96 o 
  -3  -5   4     2727.50     2715.81     90.80 o 
  -2  -5   4     2783.68     2878.68     88.68 o 
  -1  -5   4      844.15      883.34     40.61 o 
   0  -5   4       29.14       36.62     28.40 o 
   1  -5   4     1103.10     1079.99     64.70 o 
   2  -5   4     2624.73     2514.90    114.76 o 
   3  -5   4     3606.27     3293.60    143.14 o 
   4  -5   4     2301.76     2064.15    109.78 o 
   5  -5   4      333.27      422.19     58.04 o 
  -6  -4   4     1294.46     1234.50    105.78 o 
  -5  -4   4     2164.18     2056.49    127.56 o 
  -4  -4   4     1265.82     1304.99     88.93 o 
  -3  -4   4       25.16       44.01     16.48 o 
  -2  -4   4     1814.33     1870.54     65.70 o 
  -1  -4   4     3516.46     3656.54     97.72 o 
   0  -4   4     8332.59     8735.30    190.67 o 
   1  -4   4     4097.27     4054.67     99.68 o 
   2  -4   4      562.00      588.66     39.65 o 
   3  -4   4     1436.46     1375.48     77.84 o 
   4  -4   4     3704.71     3335.26    147.54 o 
   5  -4   4     2211.56     1750.29    104.28 o 
   6  -4   4     1521.58     1422.08     99.97 o 
  -6  -3   4       29.38       38.90     30.85 o 
  -5  -3   4     1693.16     1686.31    111.85 o 
  -4  -3   4     5029.95     4703.49    199.11 o 
  -3  -3   4     7596.22     7571.85    272.85 o 
  -2  -3   4     2391.76     2266.65     72.07 o 
  -1  -3   4       35.88       50.44     12.97 o 
   0  -3   4     1327.87     1303.02     44.45 o 
   1  -3   4     3719.27     3649.87     88.78 o 
   2  -3   4     7877.69     7757.79    126.55 o 
   3  -3   4     6650.91     6379.83    137.72 o 
   4  -3   4      618.62      627.21     30.95 o 
   5  -3   4      505.74      509.01     58.35 o 
   6  -3   4     2149.38     1918.20    117.09 o 
  -6  -2   4     1425.34     1297.03    103.49 o 
  -5  -2   4      623.74      697.11     69.35 o 
  -4  -2   4       20.61       34.76     24.24 o 
  -3  -2   4     1215.00     1255.32     74.76 o 
  -2  -2   4     5139.22     4875.47    104.73 o 
  -1  -2   4     8698.09     8794.50    302.09 o 
   0  -2   4    10958.14    10928.23    172.12 o 
   1  -2   4      159.34      156.17      9.15 o 
   2  -2   4     1023.45     1067.77     26.15 o 
   3  -2   4     4615.17     4477.44    101.64 o 
   4  -2   4     5064.17     4783.98    112.31 o 
   5  -2   4     3774.92     3621.22    170.62 o 
   6  -2   4     1130.64     1116.80     85.45 o 
   7  -2   4       78.70       69.17     84.35 o 
  -6  -1   4     1748.13     1771.85    122.68 o 
  -5  -1   4     3262.72     3133.69    158.36 o 
  -4  -1   4     1584.55     1501.37     90.16 o 
  -3  -1   4     2640.85     2515.21    114.10 o 
  -2  -1   4      476.88      450.20     21.98 o 
  -1  -1   4      269.30      259.41     42.84 o 
   0  -1   4     7626.79     7469.46    146.87 o 
   1  -1   4    14260.52    13582.12    256.97 o 
   2  -1   4     9832.85     9794.69    193.46 o 
   3  -1   4      517.01      454.47     21.62 o 
   4  -1   4      644.38      643.12     29.65 o 
   5  -1   4     1462.04     1326.97     64.44 o 
   6  -1   4     2939.36     3030.31    122.20 o 
   7  -1   4     1892.37     1838.12    199.11 o 
  -6   0   4     1129.05     1118.16     96.94 o 
  -5   0   4       16.51      -15.53     25.61 o 
  -4   0   4     1791.69     1678.39     96.72 o 
  -3   0   4     4620.53     4669.21    178.43 o 
  -2   0   4     6097.68     6027.00    126.94 o 
  -1   0   4     7225.10     7548.07    150.99 o 
   0   0   4     1660.99     1652.56     41.02 o 
   1   0   4     2670.31     2822.15     62.23 o 
   2   0   4     3366.59     3053.37    114.23 o 
   3   0   4     6715.08     6190.41    130.72 o 
   4   0   4     4905.25     4802.25    111.21 o 
   5   0   4     1955.18     1849.08    128.42 o 
   6   0   4       10.03       21.12     27.21 o 
   7   0   4      590.85      641.26     62.46 o 
  -6   1   4     1684.23     1839.48    124.79 o 
  -5   1   4     3909.69     3960.70    184.50 o 
  -4   1   4     3565.88     3450.33    154.14 o 
  -3   1   4      913.29      988.76     62.31 o 
  -2   1   4     4978.12     4779.66    104.80 o 
  -1   1   4     6009.31     6022.58    135.61 o 
   0   1   4     6310.83     6499.57    130.17 o 
   1   1   4     6503.19     6404.35    127.74 o 
   2   1   4     5398.24     5204.23    108.04 o 
   3   1   4        1.98        3.08      7.92 o 
   4   1   4     2505.88     2398.67    200.23 o 
   5   1   4     6205.28     5921.61    282.95 o 
   6   1   4     4943.35     4555.27    127.10 o 
   7   1   4      629.14      591.93     52.23 o 
  -6   2   4        1.29       16.59     32.47 o 
  -5   2   4      352.70      493.26     65.52 o 
  -4   2   4     2202.72     2246.71    116.78 o 
  -3   2   4     8655.55     8464.60    290.67 o 
  -2   2   4    11015.70    10581.49    210.94 o 
  -1   2   4     3351.40     3429.40     76.10 o 
   0   2   4     4152.73     4630.50     95.91 o 
   1   2   4    10706.83    10673.21    204.95 o 
   2   2   4     7553.19     7182.42    143.53 o 
   3   2   4     8817.97     8127.11    130.81 o 
   4   2   4     1587.16     1438.58     42.18 o 
   5   2   4        6.81       10.73      8.23 o 
   6   2   4     1073.24     1038.99     48.89 o 
   7   2   4     1622.98     1536.26    103.47 o 
  -6   3   4     2697.14     2855.65    165.75 o 
  -5   3   4     2870.96     2863.17    151.80 o 
  -4   3   4      130.01      168.00     38.68 o 
  -3   3   4      568.96      544.34     45.94 o 
  -2   3   4     5702.83     5359.21    117.19 o 
  -1   3   4     7197.01     6741.53    137.26 o 
   0   3   4    12039.36    12576.89    240.34 o 
   1   3   4     3746.33     3784.43     79.01 o 
   2   3   4      394.21      434.24     18.09 o 
   3   3   4     5975.39     5760.94    154.82 o 
   4   3   4     5059.45     4704.55    145.75 o 
   5   3   4     3680.41     3414.38     93.72 o 
   6   3   4     1007.12     1065.47     48.24 o 
   7   3   4       68.92      178.47     57.64 o 
  -6   4   4      384.89      528.06     78.63 o 
  -5   4   4     1276.93     1288.71     96.10 o 
  -4   4   4     3355.37     3445.93    157.26 o 
  -3   4   4     3897.78     3753.50    153.26 o 
  -2   4   4      615.06      559.94     25.93 o 
  -1   4   4       57.56       54.81      8.48 o 
   0   4   4     3252.07     3303.84     71.00 o 
   1   4   4     8018.32     8133.66    209.05 o 
   2   4   4     9514.84     8798.63    337.10 o 
   3   4   4     4054.13     3866.32     70.42 o 
   4   4   4        1.13        5.60      4.47 o 
   5   4   4      709.58      690.96     66.40 o 
   6   4   4     2541.32     2535.45    255.03 o 
   7   4   4     2606.90     2387.50    180.58 o 
  -5   5   4      211.29      231.58     54.25 o 
  -4   5   4      357.59      507.38     60.77 o 
  -3   5   4     1045.72     1196.97     47.24 o 
  -2   5   4     4286.72     4265.04    101.36 o 
  -1   5   4     5892.15     5723.65    121.42 o 
   0   5   4     4645.40     4616.81    130.90 o 
   1   5   4      272.30      278.22     19.84 o 
   2   5   4     2472.30     2531.45     78.94 o 
   3   5   4     7634.10     7244.58    139.21 o 
   4   5   4     4717.99     4704.63     86.17 o 
   5   5   4     2075.66     2147.67     65.45 o 
   6   5   4       69.84      229.86    123.18 o 
   7   5   4      154.97      105.25     23.36 o 
  -3   6   4     1663.88     1654.06     77.22 o 
  -2   6   4      239.19      245.13     28.07 o 
  -1   6   4     2556.63     2487.40     85.32 o 
   0   6   4     7905.26     8042.19    213.19 o 
   1   6   4     3856.79     4010.16    116.74 o 
   2   6   4     1356.75     1278.85     46.05 o 
   3   6   4      262.31      241.72     16.24 o 
   4   6   4      194.30      191.58     20.77 o 
   5   6   4     1524.11     1796.62     70.58 o 
   6   6   4     2840.35     2591.95     96.58 o 
   7   6   4     1444.32     1357.31     69.48 o 
  -4   7   4     1430.17     1326.47     75.59 o 
  -3   7   4     3269.17     3461.28    130.16 o 
  -2   7   4     4405.36     4792.37    154.18 o 
  -1   7   4     1582.31     1504.14     62.83 o 
   0   7   4       27.23       25.04      9.94 o 
   1   7   4     1128.09     1097.35     46.77 o 
   2   7   4     2898.76     2957.53     87.94 o 
   3   7   4     3555.93     3530.76     80.30 o 
   4   7   4     2124.34     2140.84     56.93 o 
   5   7   4      736.96      801.75     44.35 o 
   6   7   4       60.05       51.48     16.28 o 
  -4   8   4      600.48      621.34     59.09 o 
  -3   8   4        1.96        0.88     15.31 o 
  -2   8   4     1376.48     1502.78     73.26 o 
  -1   8   4     3313.14     3325.54    113.04 o 
   0   8   4     4892.15     4912.01    144.68 o 
   1   8   4     1991.23     1877.79     53.16 o 
   2   8   4      199.92      289.31     22.62 o 
   3   8   4      371.77     1065.23     58.70 o 
   4   8   4     1962.33     2140.94     59.16 o 
   5   8   4     2505.75     2529.86    100.72 o 
  -3   9   4     2062.10     2531.75    117.31 o 
  -2   9   4      942.49     1005.04     60.81 o 
  -1   9   4       84.55      113.44     23.45 o 
   0   9   4      680.25      650.74     38.50 o 
   1   9   4     2535.60     2632.74    112.69 o 
   2   9   4     3949.64     4263.03    154.62 o 
   3   9   4     2064.27     2182.73     96.89 o 
   4   9   4      130.12      140.01     28.91 o 
   5   9   4      111.31      101.56     25.26 o 
   0  10   4     1083.62     1015.68     70.58 o 
   1  10   4      231.29      817.77     60.37 o 
   3  10   4     1161.86     1181.70     70.89 o 
   4  10   4     1826.29     1969.68     96.19 o 
   0  11   4     1083.99     1119.13     79.29 o 
   1  11   4     1608.95     1368.14     85.01 o 
   2  11   4     1199.02     1181.04     76.83 o 
   3  11   4      294.90      406.53     50.34 o 
  -1  -8   5     1029.31     1007.40     54.45 o 
   0  -8   5      381.82      424.81     57.18 o 
   1  -8   5       13.01       14.12     28.86 o 
  -3  -7   5       90.50       70.34     24.32 o 
  -2  -7   5      320.72      280.87     43.94 o 
  -1  -7   5      885.12      904.70     48.82 o 
   0  -7   5     1998.55     2123.65    105.78 o 
   1  -7   5     2197.67     2136.45    113.83 o 
   2  -7   5     1172.19     1149.45     80.96 o 
   3  -7   5       82.75       77.13     34.72 o 
  -4  -6   5      764.47      896.79     79.95 o 
  -3  -6   5     2424.83     2437.93     92.41 o 
  -2  -6   5     3536.94     3368.45    107.43 o 
  -1  -6   5     1398.33     1429.13     73.13 o 
   0  -6   5       22.23       31.02     22.29 o 
   1  -6   5     2607.74     2573.77     81.30 o 
   2  -6   5     3069.95     3077.64    142.52 o 
   3  -6   5     2215.99     2091.34    112.47 o 
   4  -6   5      612.59      642.46     67.85 o 
  -5  -5   5     1835.14     1986.75    130.07 o 
  -4  -5   5      360.19      433.90     61.07 o 
  -3  -5   5       58.28       79.60     30.27 o 
  -2  -5   5     1990.91     1950.06     73.92 o 
  -1  -5   5     4354.17     4484.04    122.66 o 
   0  -5   5     5625.47     5662.58    330.14 o 
   1  -5   5     1539.94     1553.67     56.28 o 
   2  -5   5        8.18        5.54     18.48 o 
   3  -5   5     1391.63     1263.68     79.91 o 
   4  -5   5     2047.40     1950.63    107.89 o 
   5  -5   5     1471.13     1302.88     91.92 o 
  -5  -4   5     1165.52     1187.99     97.11 o 
  -4  -4   5     2450.34     2314.65    127.82 o 
  -3  -4   5     4345.43     4166.01    178.21 o 
  -2  -4   5     1615.74     1635.40     90.42 o 
  -1  -4   5       39.66       56.01     26.16 o 
   0  -4   5     2052.99     2065.40     67.10 o 
   1  -4   5     4288.69     4437.94    112.13 o 
   2  -4   5     3570.47     3519.59    146.44 o 
   3  -4   5     3242.19     3093.70    136.40 o 
   4  -4   5      350.51      401.78     50.47 o 
   5  -4   5      197.39      220.05     45.19 o 
  -5  -3   5      452.48      498.45     69.70 o 
  -4  -3   5        9.40       28.64     23.67 o 
  -3  -3   5     1073.16      949.15     67.81 o 
  -2  -3   5     4285.80     4300.00    171.43 o 
  -1  -3   5     5862.92     6419.59    230.04 o 
   0  -3   5     4939.16     5025.00    124.54 o 
   1  -3   5      338.99      392.03     28.25 o 
   2  -3   5      686.40      709.52     50.56 o 
   3  -3   5     5618.16     5352.19    120.16 o 
   4  -3   5     5325.02     4879.83    173.89 o 
   5  -3   5     2410.90     2406.16    102.72 o 
   6  -3   5      152.73      169.58     44.93 o 
  -6  -2   5      448.18      595.60     80.65 o 
  -5  -2   5     2982.12     3035.17    159.86 o 
  -4  -2   5     4620.88     4193.34    184.01 o 
  -3  -2   5     2962.34     3138.93    139.84 o 
  -2  -2   5       44.29       56.06     20.42 o 
  -1  -2   5     2286.43     2455.79     88.66 o 
   0  -2   5     5958.82     5891.65    120.81 o 
   1  -2   5     7109.40     7003.26    198.36 o 
   2  -2   5     3602.39     3570.43     82.11 o 
   3  -2   5      762.56      802.40     63.49 o 
   4  -2   5      418.75      391.10     25.70 o 
   5  -2   5     1882.93     1727.08     59.71 o 
   6  -2   5     3040.21     3032.33     92.96 o 
  -6  -1   5      742.73      842.89     84.31 o 
  -5  -1   5      295.17      289.53     53.90 o 
  -4  -1   5     2116.44     2153.56    115.02 o 
  -3  -1   5     4432.27     4143.06     98.00 o 
  -2  -1   5     4912.78     4985.55    109.55 o 
  -1  -1   5     2771.80     2986.09     70.31 o 
   0  -1   5      824.64      870.74     27.79 o 
   1  -1   5      917.77      972.29     29.86 o 
   2  -1   5     4256.11     4247.15     93.95 o 
   3  -1   5     8133.00     7592.45    203.29 o 
   4  -1   5     2327.05     2239.72     87.30 o 
   5  -1   5      765.80      758.02     36.04 o 
   6  -1   5        0.69        4.98     10.95 o 
   7  -1   5      474.47      504.47     68.88 o 
  -6   0   5     2062.83     2039.38    133.32 o 
  -5   0   5     3364.49     3332.76    164.52 o 
  -4   0   5     1494.13     1428.33     87.69 o 
  -3   0   5        1.03       -1.24      5.89 o 
  -2   0   5     1790.58     1727.60     48.89 o 
  -1   0   5     4548.44     4486.19     98.13 o 
   0   0   5    10965.73    11124.00    216.55 o 
   1   0   5     5752.79     5742.79    118.57 o 
   2   0   5      815.01      736.35     26.00 o 
   3   0   5      315.13      312.74     18.50 o 
   4   0   5     2509.86     2517.73     68.85 o 
   5   0   5     3458.31     3328.95    140.12 o 
   6   0   5     2430.76     2371.57     76.25 o 
   7   0   5      681.11      718.16    144.52 o 
  -6   1   5       48.55       58.83     36.70 o 
  -5   1   5      694.76      730.42     69.35 o 
  -4   1   5     2453.44     2370.44    119.24 o 
  -3   1   5     7185.47     6920.59    150.89 o 
  -2   1   5     6766.42     6508.75    138.18 o 
  -1   1   5      282.57      250.31     15.03 o 
   0   1   5     2253.58     2349.02     56.99 o 
   1   1   5     9487.42     9224.69    181.66 o 
   2   1   5     7713.94     7487.42    151.06 o 
   3   1   5     4455.38     4366.14     97.66 o 
   4   1   5      468.50      438.53     24.11 o 
   5   1   5       87.47       96.05     44.71 o 
   6   1   5      746.92      766.00    121.44 o 
   7   1   5     1660.40     1568.65     69.56 o 
  -6   2   5     2292.78     2398.91    145.64 o 
  -5   2   5     1371.19     1361.05     96.06 o 
  -4   2   5      405.77      371.20     48.14 o 
  -3   2   5      503.49      469.59     38.39 o 
  -2   2   5     5476.71     5027.55    111.59 o 
  -1   2   5    10570.41    10233.41    202.63 o 
   0   2   5     8599.70     8651.17    172.23 o 
   1   2   5       16.16       29.76      6.40 o 
   2   2   5      190.59      198.10     12.64 o 
   3   2   5     1936.06     1732.65     47.97 o 
   4   2   5     4848.99     4614.29    107.20 o 
   5   2   5     5471.76     5217.41    132.10 o 
   6   2   5     1587.70     1502.31     61.17 o 
   7   2   5        8.27       19.43     13.46 o 
  -6   3   5      159.72      140.28     51.48 o 
  -5   3   5     2578.62     2598.42    139.70 o 
  -4   3   5     3650.87     3716.27    161.53 o 
  -3   3   5     3022.79     2885.43     78.34 o 
  -2   3   5      939.48      861.92     32.24 o 
  -1   3   5       92.73      135.89     12.28 o 
   0   3   5     2571.67     2632.32     61.52 o 
   1   3   5    10501.24    10521.96    204.91 o 
   2   3   5    10168.77     9563.08    277.14 o 
   3   3   5     1272.57     1137.04     36.61 o 
   4   3   5      255.46      228.86     20.81 o 
   5   3   5     1107.73     1061.02     69.65 o 
   6   3   5     2659.05     2496.84     81.40 o 
   7   3   5     1472.72     1380.64     60.41 o 
  -5   4   5      145.42      208.79     49.81 o 
  -4   4   5       39.93       49.85     27.68 o 
  -3   4   5     4270.23     4288.54    106.57 o 
  -2   4   5     7258.98     6964.10    251.29 o 
  -1   4   5     2961.04     2766.23     66.07 o 
   0   4   5     1172.99     1137.30     56.34 o 
   1   4   5       37.72       45.37     10.60 o 
   2   4   5      210.26      176.18     18.00 o 
   3   4   5     5604.25     5306.80    130.08 o 
   4   4   5     5347.96     5156.78    141.55 o 
   5   4   5     1311.07     1229.38     48.02 o 
   6   4   5       16.40       25.90     11.83 o 
   7   4   5       72.45       68.43     18.54 o 
  -4   5   5     1122.79     1144.30     65.74 o 
  -3   5   5      113.15      111.10     23.10 o 
  -2   5   5        3.66        7.52     10.08 o 
  -1   5   5     1920.48     1834.90     68.82 o 
   0   5   5     5657.14     5602.44    157.88 o 
   1   5   5     4819.01     4690.68    134.69 o 
   2   5   5     2772.33     2774.25     88.31 o 
   3   5   5      145.78      166.79     13.49 o 
   4   5   5       57.85       70.80     14.65 o 
   5   5   5     1340.19     1410.91     61.38 o 
   6   5   5     3120.25     2904.62    105.21 o 
   7   5   5     1731.54     1678.74     78.72 o 
  -5   6   5       87.64       81.80     26.88 o 
  -4   6   5     1788.59     1758.65     87.87 o 
  -3   6   5     5542.00     5301.03    172.53 o 
  -2   6   5     2158.76     2195.19     87.25 o 
  -1   6   5      585.25      528.90     33.97 o 
   0   6   5      363.90      337.36     25.70 o 
   1   6   5     1465.10     1421.29     56.63 o 
   2   6   5     4580.52     4678.36    135.26 o 
   3   6   5     6337.80     6438.16    225.82 o 
   4   6   5     2615.92     2587.26     63.21 o 
   5   6   5      364.92      353.95     30.93 o 
   6   6   5       85.20      101.03     21.16 o 
   7   6   5      835.21      751.24     50.34 o 
  -4   7   5      546.03      522.25     52.58 o 
  -3   7   5       30.26       36.74     18.66 o 
  -2   7   5     1498.65     1381.60     68.11 o 
  -1   7   5     7987.30     7835.33    219.66 o 
   0   7   5     5039.91     4860.66    144.76 o 
   1   7   5      541.69      610.70     35.16 o 
   2   7   5        2.25        9.24      7.83 o 
   3   7   5     1118.90     1179.63     38.73 o 
   4   7   5     1601.86     1614.65     65.72 o 
   5   7   5     2447.90     2499.85     91.57 o 
   6   7   5     1880.73     1818.80     78.45 o 
  -4   8   5     1519.34     1860.47     98.70 o 
  -3   8   5     1634.46     1651.20     87.56 o 
  -2   8   5      567.86      627.11     45.94 o 
  -1   8   5       22.31       25.39     13.60 o 
   0   8   5      751.05      747.85     42.37 o 
   1   8   5     4002.27     3917.14    121.88 o 
   2   8   5     2241.93     2224.93     60.65 o 
   3   8   5      979.42      961.76     35.77 o 
   4   8   5      256.11      304.45     21.74 o 
   5   8   5       64.78       68.82     18.70 o 
   6   8   5      862.82      889.14     52.85 o 
  -3   9   5      456.08      465.14     53.24 o 
  -2   9   5     1170.13     1280.31     71.06 o 
  -1   9   5     1603.20     1526.10     72.29 o 
   0   9   5     1097.38     1096.87     54.56 o 
   1   9   5      451.99      414.54     30.71 o 
   2   9   5        4.65       36.20      9.72 o 
   3   9   5     1818.03     1952.68     57.99 o 
   4   9   5     1966.50     2085.36     93.15 o 
  -2  10   5      100.53      119.60     32.25 o 
   1  10   5     1645.60     1616.52     87.96 o 
   2  10   5     1683.84     1767.63     90.73 o 
   3  10   5      959.79      974.76     63.93 o 
   4  10   5       11.21       50.73     22.18 o 
   0  11   5      276.21      265.06     44.97 o 
   1  11   5       83.50       84.75     27.94 o 
   2  11   5      601.68      669.09     56.94 o 
   3  11   5     1345.12     1626.29     90.07 o 
  -2  -7   6     1286.45     1288.21     79.05 o 
  -1  -7   6      189.38      224.44     33.49 o 
   0  -7   6       59.03       71.76     23.86 o 
   1  -7   6     1150.41     1057.00     80.30 o 
   2  -7   6     1523.29     1450.51     97.99 o 
  -3  -6   6       66.09       50.38     32.52 o 
  -2  -6   6     2271.26     2182.15     86.66 o 
  -1  -6   6     2851.44     3130.49    103.98 o 
   0  -6   6     2023.58     2199.37     80.71 o 
   1  -6   6      625.73      555.91     55.49 o 
   2  -6   6       21.85       20.20     26.00 o 
   3  -6   6      553.04      589.00     59.84 o 
  -4  -5   6     1551.13     1517.79    106.44 o 
  -3  -5   6     1744.65     1711.61    106.84 o 
  -2  -5   6     1203.85     1178.58     81.49 o 
  -1  -5   6      178.97      194.40     28.61 o 
   0  -5   6     1687.82     1734.08     67.42 o 
   1  -5   6     6164.05     6367.75    242.40 o 
   2  -5   6     3631.26     3635.79    160.56 o 
   3  -5   6     1005.16     1056.74     75.86 o 
   4  -5   6        8.10       -5.37     22.31 o 
  -4  -4   6      170.00      206.50     46.73 o 
  -3  -4   6     1604.81     1570.68     98.74 o 
  -2  -4   6     4150.29     4320.81    181.86 o 
  -1  -4   6     3432.21     3382.74    148.68 o 
   0  -4   6     2140.32     1957.77     76.58 o 
   1  -4   6        8.03       13.65     14.58 o 
   2  -4   6     1262.73     1271.47     77.93 o 
   3  -4   6     3569.53     3319.95    148.42 o 
   4  -4   6     2322.25     2560.22    129.41 o 
   5  -4   6     1067.61      927.81     76.12 o 
  -5  -3   6     1934.92     1869.44    124.52 o 
  -4  -3   6     1562.08     1439.51     97.20 o 
  -3  -3   6     1250.70     1126.96     78.19 o 
  -2  -3   6       98.71      105.60     30.14 o 
  -1  -3   6     1531.57     1436.16     81.58 o 
   0  -3   6     4154.13     4214.63    166.77 o 
   1  -3   6     3225.41     3511.84    145.34 o 
   2  -3   6     1635.59     1687.32     88.79 o 
   3  -3   6      632.27      603.17     52.01 o 
   4  -3   6      102.85      112.91     33.22 o 
   5  -3   6     1008.37      999.45     77.13 o 
  -5  -2   6       30.28       74.93     35.51 o 
  -4  -2   6     1700.80     1622.29    101.95 o 
  -3  -2   6     3485.59     3364.61    150.70 o 
  -2  -2   6     4013.09     3973.64    162.76 o 
  -1  -2   6     1268.41     1270.85     73.09 o 
   0  -2   6       68.20       91.26     23.54 o 
   1  -2   6      303.30      339.34     34.54 o 
   2  -2   6     1551.89     1492.38     44.25 o 
   3  -2   6     5676.85     5556.29    262.78 o 
   4  -2   6     4129.74     4133.54    102.95 o 
   5  -2   6     1058.29      960.43     42.42 o 
   6  -2   6      113.69       87.86     27.10 o 
  -5  -1   6     2092.30     2036.69    124.13 o 
  -4  -1   6     1717.26     1596.64     98.70 o 
  -3  -1   6      273.53      297.81     22.07 o 
  -2  -1   6     2737.73     2634.39     68.25 o 
  -1  -1   6     6380.64     6989.84    146.84 o 
   0  -1   6     8822.17     8901.82    179.15 o 
   1  -1   6     2266.58     2279.89     57.72 o 
   2  -1   6       91.88      100.53     11.99 o 
   3  -1   6      294.20      271.04     24.40 o 
   4  -1   6     1833.31     1763.17     55.42 o 
   5  -1   6     2765.73     2786.07     95.48 o 
   6  -1   6     2695.29     2312.70    149.32 o 
  -5   0   6     1446.32     1517.39    102.30 o 
  -4   0   6     4077.80     3895.22    102.15 o 
  -3   0   6     4126.96     3955.67     97.58 o 
  -2   0   6     1464.56     1399.78     44.11 o 
  -1   0   6      101.52      123.21     13.25 o 
   0   0   6     1023.61     1159.77     47.59 o 
   1   0   6     5386.64     5499.17    116.72 o 
   2   0   6     6947.69     7100.76    147.41 o 
   3   0   6     3622.49     3626.57     86.86 o 
   4   0   6      143.54      170.42     17.63 o 
   5   0   6       23.05       25.52     11.31 o 
   6   0   6      797.45      863.65     53.29 o 
   7   0   6     1320.07     1244.15     65.36 o 
  -5   1   6     1025.68     1014.28     82.46 o 
  -4   1   6        1.80        0.60      8.72 o 
  -3   1   6      642.97      570.04     28.72 o 
  -2   1   6     3315.03     3128.86     78.51 o 
  -1   1   6     3628.38     3698.17     86.58 o 
   0   1   6     5250.38     5273.34    113.72 o 
   1   1   6     1169.00     1110.32     66.18 o 
   2   1   6      242.14      278.76     16.97 o 
   3   1   6     3889.74     3638.31     86.39 o 
   4   1   6     3943.79     3813.89     93.85 o 
   5   1   6     1972.98     1870.52     85.34 o 
   6   1   6      723.94      674.74     37.12 o 
   7   1   6       16.43       22.42     15.49 o 
  -5   2   6     1920.33     1709.63    108.51 o 
  -4   2   6     2757.87     2689.30     79.87 o 
  -3   2   6     2910.09     2792.00     76.29 o 
  -2   2   6      471.07      516.95     25.12 o 
  -1   2   6       22.78       31.99      9.79 o 
   0   2   6     3065.05     3119.06     73.80 o 
   1   2   6     5530.46     5550.12    201.00 o 
   2   2   6     4742.54     4562.71     99.95 o 
   3   2   6     2363.72     2196.54     58.28 o 
   4   2   6        2.98       10.30      7.29 o 
   5   2   6      696.56      637.30     32.12 o 
   6   2   6     2104.91     1936.04     72.45 o 
   7   2   6     1291.11     1288.12     62.66 o 
  -5   3   6      169.64      182.36     26.54 o 
  -4   3   6      323.91      356.64     29.03 o 
  -3   3   6     2316.56     2090.36     63.07 o 
  -2   3   6     6891.43     6586.24    143.03 o 
  -1   3   6     5469.90     5364.08    185.86 o 
   0   3   6     1091.55     1128.70     34.86 o 
   1   3   6       84.30      111.27     11.12 o 
   2   3   6      651.17      639.52     24.66 o 
   3   3   6     2598.29     2447.37     63.64 o 
   4   3   6     4031.32     3792.19     93.51 o 
   5   3   6     4503.96     4296.41    151.58 o 
   6   3   6      657.23      642.33     39.45 o 
   7   3   6      350.76      350.96     65.78 o 
  -5   4   6     1828.51     1855.61     71.34 o 
  -4   4   6     1179.53     1113.59     48.50 o 
  -3   4   6      638.57      623.31     31.60 o 
  -2   4   6      437.95      444.35     76.72 o 
  -1   4   6     2048.89     2083.16     76.21 o 
   0   4   6     6865.12     7109.62    194.62 o 
   1   4   6     6125.28     6242.48    173.19 o 
   2   4   6     3186.62     3089.08     97.86 o 
   3   4   6      461.68      442.52     28.73 o 
   4   4   6      993.98      905.81     44.57 o 
   5   4   6     3388.07     3266.01    109.92 o 
   6   4   6     3484.83     3263.15    115.55 o 
   7   4   6     1421.25     1541.77     75.46 o 
  -5   5   6      267.26      195.15     36.92 o 
  -4   5   6     2564.59     2456.34    105.78 o 
  -3   5   6     2794.38     2629.66    103.76 o 
  -2   5   6     2239.26     2136.36     84.13 o 
  -1   5   6     1002.50      906.08     46.38 o 
   0   5   6      184.58      223.44     23.45 o 
   1   5   6     2423.28     2489.07     85.58 o 
   2   5   6     5176.32     5251.75    150.88 o 
   3   5   6     4959.90     4950.78    144.81 o 
   4   5   6     1378.73     1436.69     59.93 o 
   5   5   6      280.37      272.06     28.47 o 
   6   5   6      328.10      290.45     32.03 o 
   7   5   6     1065.21      933.36     56.67 o 
  -4   6   6      394.60      520.76     51.09 o 
  -3   6   6      245.01      248.56     34.50 o 
  -2   6   6     3275.28     3138.18    112.47 o 
  -1   6   6     1273.34     1165.33     56.01 o 
   0   6   6     1612.23     1598.40     65.34 o 
   1   6   6     1830.79     1779.29     69.04 o 
   2   6   6      200.55      203.11     22.88 o 
   3   6   6      914.55      910.45     32.24 o 
   4   6   6     3003.40     3064.26    101.95 o 
   5   6   6     2085.21     1997.84     79.29 o 
   6   6   6      939.39      904.85     51.61 o 
  -4   7   6     1266.18     1286.34     78.85 o 
  -3   7   6     1850.21     1926.16     92.80 o 
  -2   7   6     1694.72     1578.20     74.01 o 
  -1   7   6      102.51      112.07     21.47 o 
   0   7   6     1638.24     1572.83     66.71 o 
   1   7   6     1291.37     1289.46     57.55 o 
   2   7   6     1906.23     1869.31     72.21 o 
   3   7   6     2844.07     2956.15     73.29 o 
   4   7   6      662.48      699.71     40.13 o 
   5   7   6       63.31       67.37     17.78 o 
   6   7   6     1671.52     1635.62     74.27 o 
  -3   8   6      146.74      125.32     30.10 o 
  -2   8   6     1446.21     1396.30     72.47 o 
  -1   8   6     3140.52     3141.70    114.89 o 
   0   8   6     4868.00     4923.32    152.60 o 
   1   8   6      525.93      507.29     34.94 o 
   2   8   6     1369.73     1407.52     61.16 o 
   3   8   6     1682.90     1687.62     54.91 o 
   4   8   6     1337.63     1342.91     44.88 o 
   5   8   6     1590.75     1663.47     73.00 o 
   6   8   6      640.35      696.19     47.21 o 
  -2   9   6       10.93       13.86     14.52 o 
  -1   9   6      332.23      255.74     33.57 o 
   0   9   6     1806.20     1817.74     77.40 o 
   1   9   6     2165.96     2126.19     83.07 o 
   2   9   6     3112.45     3028.66     79.20 o 
   3   9   6      858.31      903.49     37.12 o 
   4   9   6      176.06      155.78     18.39 o 
   5   9   6      611.78      679.12     44.97 o 
  -1  10   6      808.54      800.96     55.00 o 
   0  10   6      134.71      127.43     24.64 o 
   1  10   6       77.56       56.01     16.90 o 
   2  10   6      862.12      862.80     44.00 o 
   3  10   6     1695.01     1679.31     86.64 o 
   4  10   6     2536.80     2698.21    115.20 o 
   1  11   6      961.33      967.90     71.72 o 
   2  11   6      371.95      298.42     43.83 o 
  -1  -6   7      188.89      147.36     39.78 o 
   0  -6   7      833.96      682.99     66.35 o 
   1  -6   7     1740.07     1676.54    105.56 o 
   2  -6   7     2067.18     2183.70    124.22 o 
  -3  -5   7     1214.85     1169.56     89.98 o 
  -2  -5   7     2705.47     2772.62    143.18 o 
  -1  -5   7     1935.90     1913.05    109.70 o 
   0  -5   7     1049.62     1002.26     74.49 o 
   1  -5   7        9.31        0.00     20.24 o 
   2  -5   7      301.70      347.35     52.71 o 
   3  -5   7     1267.02     1370.12     92.18 o 
  -3  -4   7      295.17      310.39     51.88 o 
  -2  -4   7        6.94       13.33     22.62 o 
  -1  -4   7      511.97      570.48     54.96 o 
   0  -4   7     2469.15     2546.58    124.96 o 
   1  -4   7     4471.78     4585.39    190.00 o 
   2  -4   7     2877.79     2853.54    136.54 o 
   3  -4   7      203.20      181.11     41.32 o 
   4  -4   7      455.11      449.43     59.27 o 
  -4  -3   7      548.18      534.62     66.53 o 
  -3  -3   7     2188.04     2225.77    122.46 o 
  -2  -3   7     3799.70     3596.10    160.78 o 
  -1  -3   7     1588.61     1683.54     94.82 o 
   0  -3   7       58.87       90.69     26.58 o 
   1  -3   7     1996.32     1968.67    102.08 o 
   2  -3   7     2787.15     3030.86    137.11 o 
   3  -3   7     3367.58     3388.37    151.14 o 
   4  -3   7     1867.31     1664.00     99.58 o 
   5  -3   7      482.97      418.32     58.65 o 
  -4  -2   7      242.91      310.56     51.53 o 
  -3  -2   7      285.38      280.38     45.59 o 
  -2  -2   7     1016.69      886.94     65.69 o 
  -1  -2   7     2384.00     2548.03    119.55 o 
   0  -2   7     4135.13     4107.53    165.23 o 
   1  -2   7     1618.74     1630.82     86.59 o 
   2  -2   7      107.20      121.14     29.57 o 
   3  -2   7      571.23      580.64     50.87 o 
   4  -2   7     1436.70     1424.41     87.39 o 
   5  -2   7     1706.14     1630.83     58.70 o 
  -5  -1   7      384.28      361.03     61.29 o 
  -4  -1   7     1873.14     1738.19    106.62 o 
  -3  -1   7     5195.49     5068.52    204.08 o 
  -2  -1   7     1325.50     1370.69     80.39 o 
  -1  -1   7      275.87      222.60     34.19 o 
   0  -1   7      396.92      400.59     22.04 o 
   1  -1   7     1174.08     1208.66     39.04 o 
   2  -1   7     1948.93     1922.46     54.35 o 
   3  -1   7     4065.61     3983.56     96.28 o 
   4  -1   7     1306.99     1297.99     53.92 o 
   5  -1   7       21.18       25.20     20.75 o 
   6  -1   7     1465.97     1454.86     58.23 o 
  -5   0   7      580.88      742.39     79.73 o 
  -4   0   7      156.94      161.08     21.35 o 
  -3   0   7       48.74       41.40     11.36 o 
  -2   0   7     2633.79     2555.29     69.61 o 
  -1   0   7     8151.40     8508.94    177.79 o 
   0   0   7     5360.83     5713.19    125.12 o 
   1   0   7      156.17      191.94     15.85 o 
   2   0   7       46.64       36.87     14.81 o 
   3   0   7     1821.87     1799.83     53.89 o 
   4   0   7     3003.55     3049.31     81.46 o 
   5   0   7     2594.59     2484.35    102.02 o 
   6   0   7      923.91      914.53     61.43 o 
  -5   1   7     2805.60     2694.97     87.24 o 
  -4   1   7     3309.06     3060.06     88.03 o 
  -3   1   7     2138.10     2013.96     62.54 o 
  -2   1   7      216.36      229.56     19.55 o 
  -1   1   7       88.70       92.64     13.28 o 
   0   1   7     2243.03     2277.49     61.02 o 
   1   1   7     9138.47     9508.82    193.77 o 
   2   1   7     6148.75     6190.27    133.35 o 
   3   1   7     1447.81     1520.94     47.36 o 
   4   1   7        8.52        4.57      6.88 o 
   5   1   7      675.16      642.49     33.52 o 
   6   1   7     1997.64     1973.81    154.71 o 
  -5   2   7        2.59       13.03     12.72 o 
  -4   2   7      923.79      876.48     41.68 o 
  -3   2   7     2936.43     2739.16     77.25 o 
  -2   2   7     3086.35     2936.95     76.66 o 
  -1   2   7     2544.25     2502.11     66.76 o 
   0   2   7     2452.34     2423.53     63.39 o 
   1   2   7       45.27       71.63     11.97 o 
   2   2   7     1854.21     1952.07     54.06 o 
   3   2   7     9335.07     9282.23    191.95 o 
   4   2   7     5057.88     4953.37    116.98 o 
   5   2   7     1437.43     1435.05     52.33 o 
   6   2   7       57.16       84.75     17.98 o 
   7   2   7      270.34      284.33     59.01 o 
  -5   3   7     1577.99     1499.32     62.61 o 
  -4   3   7      920.33      839.73     41.30 o 
  -3   3   7      197.92      234.07     30.36 o 
  -2   3   7      402.18      401.89     23.07 o 
  -1   3   7     2599.67     2609.34     68.52 o 
   0   3   7     4824.70     4930.33    109.92 o 
   1   3   7     4151.10     4343.27     98.21 o 
   2   3   7     2092.67     2044.73     66.16 o 
   3   3   7       75.37      108.80     13.85 o 
   4   3   7     1078.64     1010.89     39.38 o 
   5   3   7     3740.69     3719.12     98.37 o 
   6   3   7     3677.99     3555.40    125.45 o 
   7   3   7     1057.37      923.72     57.60 o 
  -4   4   7      897.58      907.75     58.48 o 
  -3   4   7     2491.11     2352.05     95.18 o 
  -2   4   7     2920.20     2556.44     93.64 o 
  -1   4   7      866.51      862.21     46.25 o 
   0   4   7      173.03      211.47     23.76 o 
   1   4   7     3302.91     3541.32    113.13 o 
   2   4   7     2810.43     2893.58     96.76 o 
   3   4   7     2775.43     2839.76     96.32 o 
   4   4   7     1422.14     1376.58     59.89 o 
   5   4   7      505.93      418.19     32.74 o 
   6   4   7      172.36      203.68     29.13 o 
   7   4   7     1582.79     1387.59     72.03 o 
  -4   5   7      506.74      528.99     50.47 o 
  -3   5   7       38.73       24.11     14.87 o 
  -2   5   7     1227.57     1078.96     55.93 o 
  -1   5   7     3137.54     2765.40     99.27 o 
   0   5   7     3705.23     3600.06    117.04 o 
   1   5   7     1258.25     1385.69     60.24 o 
   2   5   7      190.10      233.65     25.39 o 
   3   5   7      676.95      756.52     42.02 o 
   4   5   7     2452.97     2293.62     84.26 o 
   5   5   7     3418.02     3617.40    121.80 o 
   6   5   7     1593.53     1548.23     72.29 o 
  -4   6   7     1676.75     1633.11     87.56 o 
  -3   6   7     2805.57     2527.18    106.18 o 
  -2   6   7     1704.17     1540.58     72.25 o 
  -1   6   7       40.27       60.37     15.97 o 
   0   6   7      725.94      755.99     43.65 o 
   1   6   7     4178.04     4444.41    138.34 o 
   2   6   7     4857.25     4870.65    148.06 o 
   3   6   7     2151.28     2037.57     78.28 o 
   4   6   7       61.42       40.97     13.64 o 
   5   6   7      369.08      386.24     35.38 o 
   6   6   7     1113.31     1170.75     62.13 o 
  -3   7   7     1265.43     1264.43     72.56 o 
  -2   7   7     2481.35     2267.13     95.75 o 
  -1   7   7     3148.45     3101.27    113.26 o 
   0   7   7     2177.16     2101.02     83.34 o 
   1   7   7      198.22      221.20     26.62 o 
   2   7   7      110.17      133.19     22.13 o 
   3   7   7     2789.67     2763.69     98.26 o 
   4   7   7     3496.50     3509.64    118.41 o 
   5   7   7     1608.59     1541.77     70.18 o 
   6   7   7      185.65      198.01     29.74 o 
  -3   8   7      630.74      683.56     59.53 o 
  -2   8   7       28.69       33.49     17.51 o 
  -1   8   7      570.84      610.83     44.75 o 
   0   8   7     1902.24     1858.36     79.16 o 
   1   8   7     4038.69     4145.99    135.00 o 
   2   8   7     2695.88     2608.40     96.41 o 
   3   8   7      386.94      413.53     25.05 o 
   4   8   7       18.18       44.49     15.62 o 
   5   8   7      968.88      907.27     52.80 o 
  -2   9   7     1377.39     1228.96     74.36 o 
  -1   9   7     1314.37     1184.52     66.71 o 
   0   9   7      263.82      248.30     31.51 o 
   1   9   7      383.82      391.79     36.08 o 
   2   9   7     1653.43     1564.29     70.27 o 
   3   9   7     3747.39     3755.56     94.05 o 
   4   9   7     1835.18     1908.74     81.05 o 
   5   9   7      241.29      248.52     32.34 o 
  -1  10   7     1545.44     1617.98     83.47 o 
   0  10   7     1927.96     1912.57     85.98 o 
   1  10   7     1043.76     1167.67     61.43 o 
   2  10   7       51.52       37.67     12.00 o 
   3  10   7      162.50      133.24     19.31 o 
   4  10   7      454.67      462.98     48.60 o 
  -1  -5   8      831.58      890.02     76.03 o 
   0  -5   8     1940.11     2098.78    120.56 o 
   1  -5   8     2194.91     2465.88    134.29 o 
   2  -5   8     1161.87     1311.68     93.20 o 
  -2  -4   8     1756.20     1781.13    110.31 o 
  -1  -4   8      466.37      609.99     65.30 o 
   0  -4   8        0.16      -10.82     18.61 o 
   1  -4   8      642.54      652.15     61.91 o 
   2  -4   8     1664.32     1669.28    102.22 o 
   3  -4   8     2502.56     2585.35    135.52 o 
  -3  -3   8        4.11       -1.63     22.35 o 
  -2  -3   8      903.20      982.51     75.95 o 
  -1  -3   8     1484.86     1516.47     93.72 o 
   0  -3   8     2366.20     2304.66    117.44 o 
   1  -3   8     1619.88     1799.83    101.69 o 
   2  -3   8      327.96      513.01     57.42 o 
   3  -3   8      131.22      167.65     40.31 o 
   4  -3   8     1761.20     1699.56    104.86 o 
  -3  -2   8     1948.39     1964.97    114.45 o 
  -2  -2   8     1462.12     1516.11     93.28 o 
  -1  -2   8      729.85      740.15     60.46 o 
   0  -2   8      476.70      467.65     46.29 o 
   1  -2   8     4152.99     4354.43    178.47 o 
   2  -2   8     3869.11     3887.97    164.83 o 
   3  -2   8     1859.17     1889.16    103.18 o 
   4  -2   8       94.41      128.13     36.43 o 
   5  -2   8        6.02      -12.98     23.67 o 
  -4  -1   8       19.69       38.28     30.10 o 
  -3  -1   8      694.90      649.02     59.14 o 
  -2  -1   8     5074.75     5066.24    202.76 o 
  -1  -1   8     3789.02     3946.88    164.26 o 
   0  -1   8     2461.81     2469.49    115.06 o 
   1  -1   8      570.77      522.82     46.29 o 
   2  -1   8      206.45      248.78     37.40 o 
   3  -1   8     2256.51     2392.80    115.68 o 
   4  -1   8     3057.37     2996.65     83.44 o 
   5  -1   8     1782.73     1707.10     95.88 o 
  -4   0   8     1558.09     1413.24     93.94 o 
  -3   0   8     1615.43     1562.09     92.67 o 
  -2   0   8      383.61      452.29     48.97 o 
  -1   0   8      432.86      475.45     25.71 o 
   0   0   8     5855.48     6330.49    139.59 o 
   1   0   8     4601.48     4690.77    229.80 o 
   2   0   8     2185.83     2114.20     60.46 o 
   3   0   8     1874.91     2000.78    145.73 o 
   4   0   8       32.36       31.03     11.76 o 
   5   0   8      829.07      710.46     37.27 o 
   6   0   8     3324.02     3277.07     97.57 o 
  -4   1   8      563.62      581.41     34.69 o 
  -3   1   8     1619.55     1441.36     51.55 o 
  -2   1   8     2955.89     2861.81     78.64 o 
  -1   1   8     2071.73     2057.51     60.85 o 
   0   1   8     1911.61     1975.15     57.83 o 
   1   1   8        3.34       10.30      7.91 o 
   2   1   8     4307.19     4586.46    107.04 o 
   3   1   8     7342.28     7313.02    158.94 o 
   4   1   8     3640.45     3602.24     93.70 o 
   5   1   8     1114.50     1149.29     48.75 o 
   6   1   8        0.91        3.66     10.88 o 
  -4   2   8     1643.35     1524.68     62.86 o 
  -3   2   8      360.47      348.93     41.56 o 
  -2   2   8      808.54      709.22     65.54 o 
  -1   2   8     2758.79     2933.85     77.60 o 
   0   2   8     4268.90     4431.05    104.72 o 
   1   2   8     2198.45     2392.61     64.95 o 
   2   2   8     1581.46     1748.26     52.64 o 
   3   2   8       23.28       38.42     10.73 o 
   4   2   8     2896.76     2989.53     81.47 o 
   5   2   8     3435.76     3333.63     92.77 o 
   6   2   8     2156.22     2105.84     72.66 o 
  -4   3   8     1877.67     1757.77     84.35 o 
  -3   3   8     2155.61     1879.79     80.52 o 
  -2   3   8     1852.01     1716.50     73.39 o 
  -1   3   8      541.67      514.07     35.60 o 
   0   3   8       41.22       51.70     14.43 o 
   1   3   8     1863.92     1967.96     75.99 o 
   2   3   8     3499.11     3654.45    117.26 o 
   3   3   8     2700.81     2805.40     97.24 o 
   4   3   8     1118.54     1031.53     52.45 o 
   5   3   8      111.98      137.20     24.11 o 
   6   3   8      855.20      795.90     50.69 o 
  -4   4   8      353.84      317.34     40.83 o 
  -3   4   8      109.73       69.04     19.32 o 
  -2   4   8     1672.80     1380.76     65.47 o 
  -1   4   8     2867.31     2758.05    100.37 o 
   0   4   8     4599.99     4412.51    138.47 o 
   1   4   8     1581.04     1618.28     68.25 o 
   2   4   8        0.03        2.90      8.27 o 
   3   4   8     1295.05     1215.76     57.55 o 
   4   4   8     2113.00     1988.91     78.89 o 
   5   4   8     1361.87     1225.18     61.47 o 
   6   4   8     1159.06     1137.66     61.78 o 
  -4   5   8     1708.62     1734.58     89.28 o 
  -3   5   8     2749.73     2366.22     99.14 o 
  -2   5   8     1570.22     1361.14     67.32 o 
  -1   5   8        0.27        8.40      9.68 o 
   0   5   8     2001.86     1987.37     79.69 o 
   1   5   8     4418.53     4809.71    149.38 o 
   2   5   8     4215.30     4483.39    141.11 o 
   3   5   8     1777.93     1703.03     71.81 o 
   4   5   8       68.52       49.02     15.14 o 
   5   5   8      192.95      149.34     24.73 o 
   6   5   8     1042.15     1126.88     62.44 o 
  -3   6   8      968.55      876.16     57.29 o 
  -2   6   8     3190.61     2974.89    114.54 o 
  -1   6   8     4139.39     4088.13    138.30 o 
   0   6   8     2054.18     1954.37     80.26 o 
   1   6   8        0.44        6.38      9.33 o 
   2   6   8      885.20      888.08     49.11 o 
   3   6   8     2525.76     2545.53     94.91 o 
   4   6   8     3495.49     3475.32    119.82 o 
   5   6   8     2533.40     2448.37     95.97 o 
   6   6   8      405.13      380.04     39.38 o 
  -3   7   8      509.48      417.84     46.64 o 
  -2   7   8       17.66        6.86     12.19 o 
  -1   7   8      725.93      651.66     45.59 o 
   0   7   8     2819.08     2635.99    100.24 o 
   1   7   8     4176.21     4207.42    138.43 o 
   2   7   8     2591.81     2386.37     92.54 o 
   3   7   8      121.13      114.40     22.04 o 
   4   7   8      868.97      870.52     50.78 o 
   5   7   8     1952.72     1799.79     79.69 o 
  -2   8   8     1666.90     1571.20     82.85 o 
  -1   8   8      535.54      588.96     45.54 o 
   0   8   8       13.76       16.50     11.53 o 
   1   8   8      469.40      477.86     40.61 o 
   2   8   8     1436.83     1594.52     72.73 o 
   3   8   8     2351.72     2393.81     93.86 o 
   4   8   8     1439.26     1551.53     72.16 o 
   5   8   8      195.98      228.81     31.59 o 
  -1   9   8     1017.32     1034.08     63.41 o 
   0   9   8     1592.87     1571.86     76.47 o 
   1   9   8      884.99      856.09     52.41 o 
   2   9   8       92.67      108.77     23.23 o 
   3   9   8       79.70       85.10     17.47 o 
   4   9   8      616.74      667.46     46.20 o 
   0  10   8      127.43      117.48     25.96 o 
   1  10   8      915.35      929.49     56.67 o 
   2  10   8     1736.95     1788.53     81.36 o 
   3  10   8     1144.76     1290.25    113.24 o 
   0  -4   9     2036.23     2106.48    122.02 o 
   1  -4   9      607.16      661.47     66.09 o 
  -2  -3   9      959.44      969.92     79.60 o 
  -1  -3   9       12.44       -1.01     23.58 o 
   0  -3   9      517.17      566.96     58.26 o 
   1  -3   9     2774.26     3036.58    149.12 o 
   2  -3   9     2487.76     2787.62    141.16 o 
   3  -3   9     1324.77     1463.84     97.38 o 
  -2  -2   9     2493.23     2495.32    131.21 o 
  -1  -2   9     2376.74     2326.49    122.94 o 
   0  -2   9     2106.19     2191.18    115.06 o 
   1  -2   9      250.04      260.62     44.27 o 
   2  -2   9      197.92      155.59     37.53 o 
   3  -2   9     2257.22     2462.41    128.04 o 
   4  -2   9     2675.53     2687.39    138.91 o 
  -3  -1   9      880.37      809.05     70.27 o 
  -2  -1   9       96.48      120.96     35.38 o 
  -1  -1   9      527.27      605.86     55.09 o 
   0  -1   9     2602.03     2785.33    130.42 o 
   1  -1   9     5481.70     6044.08    231.01 o 
   2  -1   9     3730.40     3972.89    168.83 o 
   3  -1   9      435.23      472.36     54.52 o 
   4  -1   9      596.15      582.84     59.93 o 
  -3   0   9     2086.81     1877.32    107.94 o 
  -2   0   9     3100.22     3083.36    142.65 o 
  -1   0   9     1949.17     2053.68    105.74 o 
   0   0   9      170.20      221.06     35.38 o 
   1   0   9     1485.25     1586.08     87.52 o 
   2   0   9     2060.52     2246.70     80.81 o 
   3   0   9     3155.77     3255.88     87.15 o 
   4   0   9     2261.36     2250.08     70.53 o 
   5   0   9      583.91      608.37     35.91 o 
  -3   1   9      110.51       91.35     31.11 o 
  -2   1   9      330.54      338.79     42.86 o 
  -1   1   9     2190.29     2175.71     65.90 o 
   0   1   9     3017.31     3237.61     85.08 o 
   1   1   9     1921.79     1996.20     60.52 o 
   2   1   9      228.09      222.25     20.94 o 
   3   1   9      221.33      217.50     21.28 o 
   4   1   9      600.52      560.83     46.07 o 
   5   1   9     1252.01     1231.81     50.75 o 
  -3   2   9     2372.85     2127.56     89.01 o 
  -2   2   9     1657.45     1746.50     75.95 o 
  -1   2   9      392.02      409.39     26.76 o 
   0   2   9       18.25       46.29     15.36 o 
   1   2   9     1284.30     1421.86     64.02 o 
   2   2   9     1878.11     1899.41     76.12 o 
   3   2   9     3718.58     3921.45    128.04 o 
   4   2   9     1241.76     1194.07     59.45 o 
   5   2   9        2.89        6.78     12.06 o 
  -3   3   9      169.91      156.38     27.19 o 
  -2   3   9     1945.29     1929.15     82.59 o 
  -1   3   9     4115.46     4019.31    133.06 o 
   0   3   9     3749.13     3878.46    128.88 o 
   1   3   9     1176.07     1217.34     59.31 o 
   2   3   9        4.01       14.43     10.91 o 
   3   3   9     1417.89     1577.54     68.91 o 
   4   3   9     1839.41     1673.77     73.09 o 
   5   3   9     2042.51     1927.53     83.91 o 
   6   3   9     1017.39      984.05     58.52 o 
  -3   4   9     2552.93     2224.40     95.62 o 
  -2   4   9      146.74      178.47     28.16 o 
  -1   4   9      420.10      455.59     35.77 o 
   0   4   9     1656.04     1709.81     74.36 o 
   1   4   9     3759.84     3914.06    130.02 o 
   2   4   9     3579.28     3933.24    130.24 o 
   3   4   9     1970.86     2089.72     84.83 o 
   4   4   9        0.90        3.83     10.60 o 
   5   4   9      600.75      506.10     39.43 o 
   6   4   9     1017.88     1048.82     61.82 o 
  -3   5   9      917.91      793.08     54.87 o 
  -2   5   9     2720.84     2426.46    100.37 o 
  -1   5   9     3175.66     2895.95    108.68 o 
   0   5   9      763.26      754.54     46.73 o 
   1   5   9      155.50      198.14     27.85 o 
   2   5   9     1302.67     1382.30     65.78 o 
   3   5   9     2964.73     2940.40    107.76 o 
   4   5   9     2375.06     2428.83     95.44 o 
   5   5   9     1374.23     1373.11     68.64 o 
  -2   6   9       15.61       42.95     16.81 o 
  -1   6   9      537.30      453.39     41.05 o 
   0   6   9     2821.81     2683.65    103.10 o 
   1   6   9     3513.67     3457.10    121.93 o 
   2   6   9      722.13      728.84     46.91 o 
   3   6   9        8.33        8.01     11.00 o 
   4   6   9      402.88      431.61     39.82 o 
   5   6   9      933.94      912.46     55.13 o 
  -2   7   9     1542.56     1482.28     79.20 o 
  -1   7   9      672.93      611.84     45.67 o 
   0   7   9       19.40        8.76     10.87 o 
   1   7   9      300.91      302.86     34.37 o 
   2   7   9     1419.13     1454.73     70.49 o 
   3   7   9     2254.25     2300.04     93.55 o 
   4   7   9      925.00     1046.53     58.61 o 
   5   7   9      260.91      261.98     33.75 o 
  -1   8   9     1041.08      959.76     60.81 o 
   0   8   9     1543.38     1410.91     72.21 o 
   1   8   9      962.59      973.53     56.89 o 
   2   8   9      373.53      389.46     39.25 o 
   3   8   9       10.73        8.71     11.00 o 
   4   8   9     1162.18     1250.48     65.96 o 
   0   9   9      582.12      555.78     48.62 o 
   1   9   9     1172.27     1134.93     64.15 o 
   2   9   9     1318.29     1396.83     71.46 o 
   3   9   9      867.29      811.52     52.80 o 
   0  -2  10     2484.44     2804.39    141.38 o 
   1  -2  10     2238.82     2478.95    131.74 o 
   2  -2  10      915.96      964.38     77.44 o 
  -1  -1  10      908.51      882.27     71.24 o 
   0  -1  10      230.67      261.85     44.49 o 
   1  -1  10      400.30      483.14     57.16 o 
   2  -1  10     1638.84     1986.31    110.58 o 
   3  -1  10     1912.41     2018.04    113.66 o 
  -2   0  10      413.66      444.11     54.65 o 
  -1   0  10      603.01      618.04     56.10 o 
   0   0  10     1676.57     1765.47     97.60 o 
   1   0  10     2571.23     3061.09    140.58 o 
   2   0  10     1154.38     1331.70     83.87 o 
   3   0  10       26.49       -0.88     21.96 o 
   4   0  10     1579.29     1673.81    101.07 o 
  -2   1  10     2002.66     1998.85    107.54 o 
  -1   1  10      192.07      212.44     37.36 o 
   0   1  10      468.15      436.67     44.49 o 
   1   1  10     1693.13     1792.61     58.98 o 
   2   1  10     1924.62     2047.96     64.72 o 
   3   1  10     2033.86     2180.35     68.16 o 
   4   1  10      776.27      882.27     52.67 o 
  -2   2  10     2206.04     2006.42     86.11 o 
  -1   2  10     3309.98     3478.36    122.19 o 
   0   2  10     2421.76     2565.02     98.30 o 
   1   2  10      137.69      138.25     25.26 o 
   2   2  10      271.00      242.10     30.32 o 
   3   2  10      644.55      698.08     44.88 o 
   4   2  10     1250.51     1369.41     67.85 o 
   5   2  10     1523.59     1571.20     76.39 o 
  -2   3  10      126.57      148.86     26.88 o 
  -1   3  10      179.65      132.18     25.04 o 
   0   3  10     1774.15     1836.31     80.04 o 
   1   3  10     2760.31     2918.75    108.46 o 
   2   3  10     2104.80     2206.06     89.28 o 
   3   3  10      830.89      893.76     51.79 o 
   4   3  10        4.78       14.52     14.43 o 
   5   3  10      230.71      278.22     35.55 o 
  -2   4  10     2020.76     1832.22     84.53 o 
  -1   4  10     1452.54     1458.74     71.11 o 
   0   4  10      799.87      728.14     48.23 o 
   1   4  10        1.88       -6.12     10.08 o 
   2   4  10     1085.61     1188.74     62.04 o 
   3   4  10     3082.10     3298.66    120.12 o 
   4   4  10     2478.62     2374.01     95.79 o 
   5   4  10      585.13      639.34     46.86 o 
  -2   5  10       78.67       51.39     19.54 o 
  -1   5  10      971.86      889.58     54.96 o 
   0   5  10     1975.19     1992.87     87.17 o 
   1   5  10     1495.49     1690.14     77.71 o 
   2   5  10     1068.01     1162.39     62.44 o 
   3   5  10      169.85      131.52     25.34 o 
   4   5  10      422.53      479.18     43.39 o 
   5   5  10     1445.19     1387.10     72.21 o 
  -1   6  10      469.81      413.09     41.93 o 
   0   6  10       54.92       47.39     17.16 o 
   1   6  10      420.22      512.18     44.71 o 
   2   6  10     1628.00     1673.90     78.54 o 
   3   6  10     1802.57     1842.82     83.47 o 
   4   6  10     1104.01     1196.31     65.56 o 
  -1   7  10     1460.59     1424.81     75.68 o 
   0   7  10     1958.86     1839.88     86.15 o 
   1   7  10      857.84      818.21     53.20 o 
   2   7  10      134.33      135.61     27.19 o 
   3   7  10      178.99      166.24     28.86 o 
   4   7  10      893.70      850.86     54.61 o 
   0   8  10      172.61      171.96     30.80 o 
   1   8  10     1439.45     1301.30     69.92 o 
   2   8  10     1634.51     1699.20     81.58 o 
   3   8  10      875.36      922.14     57.86 o 
   1   0  11     1087.23     1198.99     82.85 o 
   2   0  11     1820.54     1865.97    108.38 o 
   0   2  11     1684.13     1765.43     80.57 o 
   1   2  11     2986.55     3111.61    115.37 o 
   2   2  11     1777.78     2027.81     87.52 o 
   3   2  11      354.38      440.76     41.36 o 
  -1   3  11     1372.64     1408.79     72.34 o 
   0   3  11      533.42      575.45     44.22 o 
   1   3  11      111.87       95.48     23.76 o 
   2   3  11      996.64     1081.20     60.46 o 
   3   3  11     1868.96     2103.14     90.38 o 
  -1   4  11      733.99      715.77     49.85 o 
   0   4  11     1640.37     1779.02     83.25 o 
   1   4  11     1602.83     1619.43     78.85 o 
   2   4  11      867.96      984.62     58.70 o 
   3   4  11       92.96      117.48     25.92 o 
   0   5  11       77.91       61.73     22.00 o 
   1   5  11      339.32      434.82     42.73 o 
   2   5  11     1459.50     1612.78     79.03 o 
   3   5  11     2656.53     2769.98    111.85 o 
   0   6  11     1574.95     1460.85     76.25 o 
   1   6  11      838.79      899.08     57.42 o 
   2   6  11      109.32      177.33     31.37 o 
   3   6  11      250.48      299.69     38.55 o 
                                                 
